# Supplementary material for: Defining an evolutionarily conserved role of GW182 in circular RNA degradation
Source: Cell Discov. 2019 Sep 17;5:45. doi: 10.1038/s41421-019-0113-y (PMC6796862; doi:10.1038/s41421-019-0113-y)
Supplement: Supplementary file 1 — Supplementary RNA-seq data. [file 41421_2019_113_MOESM1_ESM.xlsx]

## Sheet: circRNA expression
Chrom	Start	End	Strand	Ensembl ID	Gene name	Gene biotype	β-gal dsRNA rep 1 (junction reads)	β-gal dsRNA rep 2 (junction reads)	β-gal dsRNA rep 3 (junction reads)	GW182 dsRNA rep 1 (junction reads)	GW182 dsRNA rep 2 (junction reads)	GW182 dsRNA rep 3 (junction reads)	β-gal dsRNA rep 1 (TPM)	β-gal dsRNA rep 2 (TPM)	β-gal dsRNA rep 3 (TPM)	GW182 dsRNA rep 1 (TPM)	GW182 dsRNA rep 2 (TPM)	GW182 dsRNA rep 3 (TPM)
chr2L	10201606	10201932	-	FBgn0005593	RpL7	protein_coding	2	0	0	0	0	0	0.00788422	0	0	0	0	0
chr2L	10240680	10241058	+	FBgn0004419	me31B	protein_coding	2	0	0	0	0	0	0.00788422	0	0	0	0	0
chr2L	10409711	10410409	+	FBgn0003942	RpS27A	protein_coding	5	3	6	6	7	11	0.0197105	0.00955198	0.0201017	0.0203755	0.0280752	0.0280752
chr2L	10409711	10410434	+	FBgn0003942	RpS27A	protein_coding	0	0	0	0	2	0	0	0	0	0	0.00802148	0.00802148
chr2L	10409818	10410051	+	FBgn0003942	RpS27A	protein_coding	2	0	3	0	0	0	0.00788422	0	0.0100509	0	0	0
chr2L	10496629	10498155	-	FBgn0086347	Myo31DF	protein_coding	0	6	2	10	0	2	0	0.019104	0.00670058	0.0339591	0	0
chr2L	1061234	1062213	-	FBgn0003310	S	protein_coding	6	6	5	5	3	4	0.0236527	0.019104	0.0167514	0.0169796	0.0120322	0.0120322
chr2L	108588	110877	+	FBgn0005278	Sam-S	protein_coding	0	0	2	0	0	0	0	0	0.00670058	0	0	0
chr2L	10943474	10994021	+	n/a	n/a	n/a	4	8	4	6	2	4	0.0157684	0.025472	0.0134012	0.0203755	0.00802148	0.00802148
chr2L	10970532	10994021	+	n/a	n/a	n/a	0	0	0	2	0	0	0	0	0	0.00679182	0	0
chr2L	10977898	10978706	+	FBgn0041781	SCAR	protein_coding	0	5	0	0	0	0	0	0.01592	0	0	0	0
chr2L	11028995	11055479	-	FBgn0032330	Samuel	protein_coding	0	0	0	0	2	3	0	0	0	0	0.00802148	0.00802148
chr2L	11035516	11036269	-	FBgn0032330	Samuel	protein_coding	0	0	0	2	0	0	0	0	0	0.00679182	0	0
chr2L	1157662	1159358	-	n/a	n/a	n/a	6	4	3	4	3	0	0.0236527	0.012736	0.0100509	0.0135836	0.0120322	0.0120322
chr2L	1157662	1159361	-	n/a	n/a	n/a	0	0	4	0	0	0	0	0	0.0134012	0	0	0
chr2L	1158079	1158262	-	FBgn0261458	capt	protein_coding	0	0	0	0	0	11	0	0	0	0	0	0
chr2L	1158079	1159358	-	n/a	n/a	n/a	0	2	4	0	0	3	0	0.00636799	0.0134012	0	0	0
chr2L	11779	17212	-	FBgn0002121	l(2)gl	protein_coding	4	6	6	6	7	0	0.0157684	0.019104	0.0201017	0.0203755	0.0280752	0.0280752
chr2L	11779	20020	-	FBgn0002121	l(2)gl	protein_coding	0	3	0	0	4	0	0	0.00955198	0	0	0.016043	0.016043
chr2L	117820	120080	-	FBgn0031220	CG4822	protein_coding	6	4	3	3	3	0	0.0236527	0.012736	0.0100509	0.0101877	0.0120322	0.0120322
chr2L	11798665	11799402	-	FBgn0020309	crol	protein_coding	3	4	6	2	0	0	0.0118263	0.012736	0.0201017	0.00679182	0	0
chr2L	11798665	11800322	-	FBgn0020309	crol	protein_coding	0	2	0	0	0	3	0	0.00636799	0	0	0	0
chr2L	12407185	12409623	-	FBgn0043841	vir-1	protein_coding	29	38	31	19	25	16	0.114321	0.120992	0.103859	0.0645223	0.100269	0.100269
chr2L	12407209	12409623	-	FBgn0043841	vir-1	protein_coding	2	0	0	0	0	0	0.00788422	0	0	0	0	0
chr2L	124087	126227	-	FBgn0025683	CG3164	protein_coding	0	0	0	0	0	4	0	0	0	0	0	0
chr2L	12432122	12433995	-	FBgn0265298	SC35	protein_coding	0	0	0	0	0	2	0	0	0	0	0	0
chr2L	12498525	12506671	-	FBgn0259176	bun	protein_coding	7	9	11	4	6	6	0.0275948	0.0286559	0.0368532	0.0135836	0.0240644	0.0240644
chr2L	12536275	12537419	-	FBgn0259176	bun	protein_coding	0	3	2	0	0	0	0	0.00955198	0.00670058	0	0	0
chr2L	12536275	12540900	-	FBgn0259176	bun	protein_coding	136	139	124	255	187	300	0.536127	0.442575	0.415436	0.865957	0.750008	0.750008
chr2L	12537746	12540900	-	FBgn0259176	bun	protein_coding	4	0	4	4	8	3	0.0157684	0	0.0134012	0.0135836	0.0320859	0.0320859
chr2L	12538442	12538951	+	FBgn0259176	bun	protein_coding	0	0	0	0	2	0	0	0	0	0	0.00802148	0.00802148
chr2L	12849331	12851887	+	n/a	n/a	n/a	0	3	5	4	0	3	0	0.00955198	0.0167514	0.0135836	0	0
chr2L	12849331	12851980	+	n/a	n/a	n/a	15	13	21	27	26	16	0.0591316	0.0413919	0.0703561	0.0916896	0.104279	0.104279
chr2L	12849331	12854833	+	n/a	n/a	n/a	2	0	2	0	0	2	0.00788422	0	0.00670058	0	0	0
chr2L	12849331	12858678	+	n/a	n/a	n/a	0	0	0	0	2	0	0	0	0	0	0.00802148	0.00802148
chr2L	13077230	13116162	-	n/a	n/a	n/a	0	0	2	0	0	0	0	0	0.00670058	0	0	0
chr2L	13394455	13394697	-	FBgn0032518	RpL24	protein_coding	0	2	0	0	0	0	0	0.00636799	0	0	0	0
chr2L	13394455	13394736	-	FBgn0032518	RpL24	protein_coding	2	0	0	0	0	0	0.00788422	0	0	0	0	0
chr2L	13403224	13558832	+	n/a	n/a	n/a	5	10	5	8	3	5	0.0197105	0.0318399	0.0167514	0.0271673	0.0120322	0.0120322
chr2L	13404408	13558832	+	n/a	n/a	n/a	0	4	3	0	0	0	0	0.012736	0.0100509	0	0	0
chr2L	13422992	13558832	+	n/a	n/a	n/a	0	0	2	0	0	0	0	0	0.00670058	0	0	0
chr2L	13496591	13558832	+	n/a	n/a	n/a	0	2	0	5	2	2	0	0.00636799	0	0.0169796	0.00802148	0.00802148
chr2L	13508621	13509792	-	FBgn0023407	B4	protein_coding	4	3	6	11	10	8	0.0157684	0.00955198	0.0201017	0.037355	0.0401074	0.0401074
chr2L	13520	17212	-	FBgn0002121	l(2)gl	protein_coding	0	0	2	0	0	0	0	0	0.00670058	0	0	0
chr2L	13550331	13633540	+	FBgn0259984	kuz	protein_coding	2	0	0	0	0	0	0.00788422	0	0	0	0	0
chr2L	13558800	13610578	+	FBgn0259984	kuz	protein_coding	3	0	0	0	2	0	0.0118263	0	0	0	0.00802148	0.00802148
chr2L	13578201	13610578	+	FBgn0259984	kuz	protein_coding	0	0	0	2	0	0	0	0	0	0.00679182	0	0
chr2L	13609791	13610578	+	FBgn0259984	kuz	protein_coding	30	43	41	92	67	61	0.118263	0.136912	0.137362	0.312424	0.26872	0.26872
chr2L	13630706	13631184	+	FBgn0259984	kuz	protein_coding	0	4	3	0	0	9	0	0.012736	0.0100509	0	0	0
chr2L	13630706	13636213	+	FBgn0259984	kuz	protein_coding	0	0	0	0	0	3	0	0	0	0	0	0
chr2L	13633394	13636213	+	FBgn0259984	kuz	protein_coding	0	0	3	0	0	0	0	0	0.0100509	0	0	0
chr2L	13634019	13636213	+	FBgn0259984	kuz	protein_coding	0	3	0	0	0	0	0	0.00955198	0	0	0	0
chr2L	13637288	13637634	+	FBgn0259984	kuz	protein_coding	0	5	0	0	0	2	0	0.01592	0	0	0	0
chr2L	1384927	1404848	-	FBgn0002543	robo2	protein_coding	2	4	4	5	13	7	0.00788422	0.012736	0.0134012	0.0169796	0.0521396	0.0521396
chr2L	13872074	13879706	+	FBgn0028509	CenG1A	protein_coding	4	0	0	0	0	0	0.0157684	0	0	0	0	0
chr2L	13890956	13891532	+	FBgn0028509	CenG1A	protein_coding	15	24	26	58	52	53	0.0591316	0.0764159	0.0871075	0.196963	0.208558	0.208558
chr2L	1392690	1394332	-	FBgn0002543	robo2	protein_coding	0	2	0	0	0	0	0	0.00636799	0	0	0	0
chr2L	14195733	14197867	-	FBgn0016930	Dyrk2	protein_coding	6	10	4	0	2	2	0.0236527	0.0318399	0.0134012	0	0.00802148	0.00802148
chr2L	14196927	14197867	-	FBgn0016930	Dyrk2	protein_coding	3	3	2	0	0	0	0.0118263	0.00955198	0.00670058	0	0	0
chr2L	14285956	14288958	+	FBgn0261563	wb	protein_coding	0	3	0	2	0	0	0	0.00955198	0	0.00679182	0	0
chr2L	15020863	15021362	-	FBgn0260446	GABA-B-R1	protein_coding	0	0	0	4	0	0	0	0	0	0.0135836	0	0
chr2L	15065190	15067689	-	FBgn0024183	vig	protein_coding	0	0	0	2	0	0	0	0	0	0.00679182	0	0
chr2L	15737628	15740899	-	FBgn0010382	CycE	protein_coding	0	2	0	0	2	4	0	0.00636799	0	0	0.00802148	0.00802148
chr2L	16245711	16250158	-	n/a	n/a	n/a	5	2	3	2	3	0	0.0197105	0.00636799	0.0100509	0.00679182	0.0120322	0.0120322
chr2L	16246830	16250158	-	FBgn0284225	FBgn0024734	n/a	n/a	2	5	0	4	4	4	0.00788422	0.01592	0	0.0135836	0.016043	0.016043
chr2L	16248602	16249091	-	FBgn0024734	PRL-1	protein_coding	0	0	0	0	3	0	0	0	0	0	0.0120322	0.0120322
chr2L	16248602	16250158	-	FBgn0284225	FBgn0024734	n/a	n/a	2	3	4	7	8	3	0.00788422	0.00955198	0.0134012	0.0237714	0.0320859	0.0320859
chr2L	16278863	16279169	-	FBgn0001994	crp	protein_coding	6	2	5	5	2	2	0.0236527	0.00636799	0.0167514	0.0169796	0.00802148	0.00802148
chr2L	16314451	16314858	-	FBgn0000250	cact	protein_coding	0	0	2	5	0	0	0	0	0.00670058	0.0169796	0	0
chr2L	16322960	16323517	-	FBgn0000250	cact	protein_coding	9	9	7	13	6	6	0.035479	0.0286559	0.023452	0.0441468	0.0240644	0.0240644
chr2L	16322960	16325054	-	FBgn0000250	cact	protein_coding	0	2	0	6	0	3	0	0.00636799	0	0.0203755	0	0
chr2L	16344426	16349472	-	FBgn0000307	chif	protein_coding	9	10	7	2	2	0	0.035479	0.0318399	0.023452	0.00679182	0.00802148	0.00802148
chr2L	16448314	16553868	-	n/a	n/a	n/a	2	0	0	2	0	2	0.00788422	0	0	0.00679182	0	0
chr2L	16448314	16566422	-	n/a	n/a	n/a	0	0	2	0	0	0	0	0	0.00670058	0	0	0
chr2L	16448314	16569531	-	n/a	n/a	n/a	0	0	0	0	2	0	0	0	0	0	0.00802148	0.00802148
chr2L	16448314	16573929	-	n/a	n/a	n/a	9	11	6	8	10	5	0.035479	0.0350239	0.0201017	0.0271673	0.0401074	0.0401074
chr2L	16506913	16511446	-	n/a	n/a	n/a	0	0	2	0	3	0	0	0	0.00670058	0	0.0120322	0.0120322
chr2L	16527390	16528439	-	FBgn0032587	CG5953	protein_coding	6	8	0	4	6	4	0.0236527	0.025472	0	0.0135836	0.0240644	0.0240644
chr2L	1652775	1653835	+	FBgn0086758	chinmo	protein_coding	0	3	0	0	0	0	0	0.00955198	0	0	0	0
chr2L	16557879	16559944	+	FBgn0259735	CG42389	protein_coding	6	7	8	2	0	2	0.0236527	0.022288	0.0268023	0.00679182	0	0
chr2L	16621836	16622841	+	FBgn0259735	CG42389	protein_coding	0	2	2	0	4	0	0	0.00636799	0.00670058	0	0.016043	0.016043
chr2L	16621836	16634776	+	FBgn0259735	CG42389	protein_coding	0	3	0	0	0	0	0	0.00955198	0	0	0	0
chr2L	16634726	16652912	+	FBgn0259735	CG42389	protein_coding	0	3	0	0	3	0	0	0.00955198	0	0	0.0120322	0.0120322
chr2L	16690902	16692124	+	FBgn0261278	grp	protein_coding	0	7	5	7	8	7	0	0.022288	0.0167514	0.0237714	0.0320859	0.0320859
chr2L	1670144	1690755	+	FBgn0086758	chinmo	protein_coding	0	3	0	5	2	5	0	0.00955198	0	0.0169796	0.00802148	0.00802148
chr2L	1673846	1674783	-	FBgn0086758	chinmo	protein_coding	3	4	0	0	0	0	0.0118263	0.012736	0	0	0	0
chr2L	16749056	16750490	+	FBgn0032600	BuGZ	protein_coding	16	6	13	18	12	11	0.0630737	0.019104	0.0435538	0.0611264	0.0481289	0.0481289
chr2L	1678869	1690755	+	FBgn0086758	chinmo	protein_coding	5	8	7	12	8	10	0.0197105	0.025472	0.023452	0.0407509	0.0320859	0.0320859
chr2L	1690117	1690755	+	FBgn0086758	chinmo	protein_coding	4	5	4	11	13	17	0.0157684	0.01592	0.0134012	0.037355	0.0521396	0.0521396
chr2L	1694224	1695874	+	FBgn0086758	chinmo	protein_coding	0	0	0	4	0	0	0	0	0	0.0135836	0	0
chr2L	1707564	1713108	-	n/a	n/a	n/a	34	40	38	11	13	18	0.134032	0.12736	0.127311	0.037355	0.0521396	0.0521396
chr2L	1717598	1718491	-	FBgn0031359	Rim2	protein_coding	0	0	3	0	0	0	0	0	0.0100509	0	0	0
chr2L	1717598	1718903	-	FBgn0031359	Rim2	protein_coding	0	0	0	0	2	0	0	0	0	0	0.00802148	0.00802148
chr2L	17394430	17401581	+	FBgn0020503	CLIP-190	protein_coding	0	0	2	0	0	0	0	0	0.00670058	0	0	0
chr2L	17394430	17402485	+	FBgn0020503	CLIP-190	protein_coding	0	0	0	0	0	2	0	0	0	0	0	0
chr2L	1741660	1742260	+	FBgn0264494	CG17646	protein_coding	0	0	0	0	0	2	0	0	0	0	0	0
chr2L	1741660	1743779	+	FBgn0264494	CG17646	protein_coding	0	0	0	0	2	0	0	0	0	0	0.00802148	0.00802148
chr2L	1741660	1746029	+	FBgn0264494	CG17646	protein_coding	0	0	0	3	0	2	0	0	0	0.0101877	0	0
chr2L	1741660	1747860	+	FBgn0264494	CG17646	protein_coding	0	0	2	0	0	2	0	0	0.00670058	0	0	0
chr2L	18140443	18141250	-	FBgn0041184	Socs36E	protein_coding	0	2	0	0	0	0	0	0.00636799	0	0	0	0
chr2L	18261	20015	-	FBgn0002121	l(2)gl	protein_coding	6	3	11	2	0	7	0.0236527	0.00955198	0.0368532	0.00679182	0	0
chr2L	18538030	18540768	-	FBgn0085370	Pde11	protein_coding	0	6	4	0	3	5	0	0.019104	0.0134012	0	0.0120322	0.0120322
chr2L	18540629	18543715	-	FBgn0085370	Pde11	protein_coding	3	4	6	3	3	7	0.0118263	0.012736	0.0201017	0.0101877	0.0120322	0.0120322
chr2L	18541185	18543715	-	FBgn0085370	Pde11	protein_coding	4	3	5	5	6	2	0.0157684	0.00955198	0.0167514	0.0169796	0.0240644	0.0240644
chr2L	18543262	18543715	-	FBgn0085370	Pde11	protein_coding	0	0	0	2	0	0	0	0	0	0.00679182	0	0
chr2L	1909669	1910149	+	FBgn0031374	Wdr62	protein_coding	5	2	5	5	5	5	0.0197105	0.00636799	0.0167514	0.0169796	0.0200537	0.0200537
chr2L	19112794	19158755	+	n/a	n/a	n/a	2	0	5	2	5	2	0.00788422	0	0.0167514	0.00679182	0.0200537	0.0200537
chr2L	19144404	19158650	+	FBgn0010300	brat	protein_coding	0	0	0	0	0	2	0	0	0	0	0	0
chr2L	19145794	19166358	+	FBgn0010300	brat	protein_coding	10	8	14	21	12	15	0.0394211	0.025472	0.0469041	0.0713141	0.0481289	0.0481289
chr2L	19145794	19171251	+	FBgn0010300	brat	protein_coding	0	0	2	0	6	3	0	0	0.00670058	0	0.0240644	0.0240644
chr2L	19166085	19166358	+	FBgn0010300	brat	protein_coding	0	3	0	0	0	0	0	0.00955198	0	0	0	0
chr2L	19166085	19171251	+	FBgn0010300	brat	protein_coding	8	9	8	13	17	11	0.0315369	0.0286559	0.0268023	0.0441468	0.0681826	0.0681826
chr2L	19362659	19546425	-	n/a	n/a	n/a	0	0	2	10	5	0	0	0	0.00670058	0.0339591	0.0200537	0.0200537
chr2L	19409404	19410643	-	FBgn0041789	Pax	protein_coding	25	14	13	29	18	16	0.0985527	0.0445759	0.0435538	0.0984814	0.0721933	0.0721933
chr2L	19483092	19611626	+	n/a	n/a	n/a	4	6	5	5	0	4	0.0157684	0.019104	0.0167514	0.0169796	0	0
chr2L	19545567	19546425	-	FBgn0032805	CG10337	protein_coding	0	0	0	3	2	0	0	0	0	0.0101877	0.00802148	0.00802148
chr2L	19556854	19558191	+	n/a	n/a	n/a	0	2	0	0	0	0	0	0.00636799	0	0	0	0
chr2L	19556854	19587376	+	n/a	n/a	n/a	0	6	2	3	0	4	0	0.019104	0.00670058	0.0101877	0	0
chr2L	19556880	19587527	+	n/a	n/a	n/a	0	0	0	2	0	0	0	0	0	0.00679182	0	0
chr2L	19566085	19587376	+	n/a	n/a	n/a	0	0	0	2	0	0	0	0	0	0.00679182	0	0
chr2L	19566986	19587376	+	n/a	n/a	n/a	2	0	0	0	0	0	0.00788422	0	0	0	0	0
chr2L	19691018	19702034	+	FBgn0000464	Lar	protein_coding	3	0	8	7	11	9	0.0118263	0	0.0268023	0.0237714	0.0441181	0.0441181
chr2L	19701224	19702034	+	FBgn0000464	Lar	protein_coding	5	2	0	4	4	2	0.0197105	0.00636799	0	0.0135836	0.016043	0.016043
chr2L	19701224	19717454	+	FBgn0000464	FBgn0267964	n/a	n/a	0	2	0	0	2	0	0	0.00636799	0	0	0.00802148	0.00802148
chr2L	19719703	19719999	+	FBgn0000464	Lar	protein_coding	0	2	0	3	7	6	0	0.00636799	0	0.0101877	0.0280752	0.0280752
chr2L	19880	20020	-	FBgn0002121	l(2)gl	protein_coding	0	0	0	0	0	5	0	0	0	0	0	0
chr2L	20069048	20069514	+	FBgn0045064	bwa	protein_coding	83	90	101	83	74	84	0.327195	0.286559	0.338379	0.281861	0.296795	0.296795
chr2L	20072354	20072646	+	FBgn0045064	bwa	protein_coding	0	4	0	0	4	0	0	0.012736	0	0	0.016043	0.016043
chr2L	20339582	20345259	+	FBgn0003475	spir	protein_coding	2	0	0	0	0	0	0.00788422	0	0	0	0	0
chr2L	20360013	20360812	+	FBgn0015803	RtGEF	protein_coding	0	0	0	0	0	4	0	0	0	0	0	0
chr2L	20420319	20421117	+	FBgn0032859	Arpc2	protein_coding	0	0	2	0	0	0	0	0	0.00670058	0	0	0
chr2L	20431924	20432729	+	FBgn0263355	CG31688	protein_coding	96	132	106	134	131	109	0.378442	0.420287	0.355131	0.455052	0.525407	0.525407
chr2L	20661990	20664209	-	FBgn0051678	CG31678	protein_coding	3	0	2	0	0	0	0.0118263	0	0.00670058	0	0	0
chr2L	20760525	20760841	+	FBgn0011202	dia	protein_coding	2	0	3	3	6	0	0.00788422	0	0.0100509	0.0101877	0.0240644	0.0240644
chr2L	20876912	20877677	-	FBgn0263996	FBgn0032901	n/a	n/a	3	0	0	5	0	0	0.0118263	0	0	0.0169796	0	0
chr2L	20881987	20882464	-	FBgn0263996	FBgn0032901	n/a	n/a	11	16	10	19	10	14	0.0433632	0.0509439	0.0335029	0.0645223	0.0401074	0.0401074
chr2L	20903016	20903559	-	FBgn0263996	FBgn0032901	n/a	n/a	5	3	5	5	10	8	0.0197105	0.00955198	0.0167514	0.0169796	0.0401074	0.0401074
chr2L	20993233	21011480	-	FBgn0250867	CG42238	protein_coding	0	0	0	2	0	0	0	0	0	0.00679182	0	0
chr2L	20993233	21028681	-	FBgn0250867	CG42238	protein_coding	0	0	2	0	0	0	0	0	0.00670058	0	0	0
chr2L	21028118	21028681	-	FBgn0250867	CG42238	protein_coding	0	0	3	0	4	0	0	0	0.0100509	0	0.016043	0.016043
chr2L	21051003	21085781	-	n/a	n/a	n/a	0	0	0	2	0	2	0	0	0	0.00679182	0	0
chr2L	21051003	21088506	-	n/a	n/a	n/a	0	0	0	0	2	3	0	0	0	0	0.00802148	0.00802148
chr2L	21051003	21089031	-	n/a	n/a	n/a	0	0	0	0	0	3	0	0	0	0	0	0
chr2L	21114594	21116482	+	FBgn0284223	FBgn0040297	n/a	n/a	6	7	11	19	20	14	0.0236527	0.022288	0.0368532	0.0645223	0.0802148	0.0802148
chr2L	21114594	21118134	+	FBgn0284223	FBgn0040297	n/a	n/a	8	8	5	11	12	9	0.0315369	0.025472	0.0167514	0.037355	0.0481289	0.0481289
chr2L	21114594	21122389	+	FBgn0284223	FBgn0040297	n/a	n/a	7	6	8	9	8	7	0.0275948	0.019104	0.0268023	0.0305632	0.0320859	0.0320859
chr2L	21114594	21125439	+	FBgn0284223	FBgn0040297	n/a	n/a	15	17	18	27	26	14	0.0591316	0.0541279	0.0603052	0.0916896	0.104279	0.104279
chr2L	21114594	21128062	+	FBgn0284223	FBgn0040297	n/a	n/a	3	0	5	9	0	4	0.0118263	0	0.0167514	0.0305632	0	0
chr2L	21114594	21129082	+	FBgn0284223	FBgn0040297	n/a	n/a	3	8	0	11	7	6	0.0118263	0.025472	0	0.037355	0.0280752	0.0280752
chr2L	21124135	21125439	+	FBgn0040297	FBgn0284223	n/a	n/a	2	0	0	2	2	0	0.00788422	0	0	0.00679182	0.00802148	0.00802148
chr2L	21213223	21214647	-	FBgn0032935	Atg18b	protein_coding	4	3	0	5	2	2	0.0157684	0.00955198	0	0.0169796	0.00802148	0.00802148
chr2L	21213917	21214647	-	FBgn0032935	Atg18b	protein_coding	15	25	32	45	46	37	0.0591316	0.0795998	0.107209	0.152816	0.184494	0.184494
chr2L	21253555	21256046	+	FBgn0261239	Hr39	protein_coding	0	6	5	4	0	0	0	0.019104	0.0167514	0.0135836	0	0
chr2L	21253555	21257257	+	FBgn0261239	Hr39	protein_coding	2	0	0	0	0	0	0.00788422	0	0	0	0	0
chr2L	21273324	21274429	+	FBgn0032938	CG8671	protein_coding	3	4	2	10	2	3	0.0118263	0.012736	0.00670058	0.0339591	0.00802148	0.00802148
chr2L	21273324	21275806	+	FBgn0032938	CG8671	protein_coding	8	8	7	6	10	10	0.0315369	0.025472	0.023452	0.0203755	0.0401074	0.0401074
chr2L	21297695	21308995	-	FBgn0032940	Mondo	protein_coding	0	0	2	0	0	0	0	0	0.00670058	0	0	0
chr2L	21311753	21312208	+	FBgn0000370	crc	protein_coding	7	4	6	9	6	7	0.0275948	0.012736	0.0201017	0.0305632	0.0240644	0.0240644
chr2L	21391253	21391563	-	FBgn0032946	nrv3	protein_coding	0	5	3	3	0	0	0	0.01592	0.0100509	0.0101877	0	0
chr2L	21615103	21615676	-	FBgn0032955	CG2201	protein_coding	2	0	3	2	2	0	0.00788422	0	0.0100509	0.00679182	0.00802148	0.00802148
chr2L	21616182	21616573	-	FBgn0032955	CG2201	protein_coding	0	0	0	6	0	7	0	0	0	0.0203755	0	0
chr2L	21616182	21618110	-	FBgn0032955	CG2201	protein_coding	0	0	0	0	2	0	0	0	0	0	0.00802148	0.00802148
chr2L	21617280	21618110	-	FBgn0032955	CG2201	protein_coding	0	0	4	0	3	0	0	0	0.0134012	0	0.0120322	0.0120322
chr2L	21627639	21628205	-	FBgn0022893	Df31	protein_coding	0	5	0	0	0	0	0	0.01592	0	0	0	0
chr2L	21627842	21628105	-	FBgn0022893	Df31	protein_coding	0	0	0	0	2	0	0	0	0	0	0.00802148	0.00802148
chr2L	21633266	21644219	+	FBgn0023416	Ac3	protein_coding	2	0	0	0	0	0	0.00788422	0	0	0	0	0
chr2L	21633478	21646824	+	FBgn0023416	Ac3	protein_coding	0	0	2	0	0	3	0	0	0.00670058	0	0	0
chr2L	21634420	21635210	+	FBgn0023416	Ac3	protein_coding	0	0	0	2	0	0	0	0	0	0.00679182	0	0
chr2L	21668106	21673272	-	FBgn0032957	CG2225	protein_coding	0	0	0	0	2	2	0	0	0	0	0.00802148	0.00802148
chr2L	21672290	21673272	-	FBgn0032957	CG2225	protein_coding	0	0	0	2	0	0	0	0	0	0.00679182	0	0
chr2L	21678327	21678874	+	FBgn0000559	eEF2	protein_coding	0	0	0	2	0	0	0	0	0	0.00679182	0	0
chr2L	21679294	21679777	+	FBgn0000559	eEF2	protein_coding	0	3	0	0	0	0	0	0.00955198	0	0	0	0
chr2L	21688474	21689279	+	FBgn0051619	nolo	protein_coding	0	0	0	0	0	4	0	0	0	0	0	0
chr2L	21688474	21704603	+	FBgn0051619	nolo	protein_coding	0	0	3	4	2	0	0	0	0.0100509	0.0135836	0.00802148	0.00802148
chr2L	21688474	21717672	+	FBgn0051619	nolo	protein_coding	0	0	0	2	0	0	0	0	0	0.00679182	0	0
chr2L	21688474	21719643	+	FBgn0051619	nolo	protein_coding	0	0	0	0	0	2	0	0	0	0	0	0
chr2L	21700672	21704603	+	FBgn0051619	nolo	protein_coding	0	3	0	0	0	0	0	0.00955198	0	0	0	0
chr2L	21710564	21711410	+	FBgn0051619	nolo	protein_coding	5	2	0	0	0	0	0.0197105	0.00636799	0	0	0	0
chr2L	21712769	21717672	+	FBgn0051619	nolo	protein_coding	3	6	3	4	3	0	0.0118263	0.019104	0.0100509	0.0135836	0.0120322	0.0120322
chr2L	21716325	21717672	+	FBgn0051619	nolo	protein_coding	5	6	7	12	7	8	0.0197105	0.019104	0.023452	0.0407509	0.0280752	0.0280752
chr2L	21716325	21719643	+	FBgn0051619	nolo	protein_coding	0	0	2	0	0	3	0	0	0.00670058	0	0	0
chr2L	21725068	21727573	+	FBgn0051619	nolo	protein_coding	2	4	0	6	2	9	0.00788422	0.012736	0	0.0203755	0.00802148	0.00802148
chr2L	21725068	21728235	+	FBgn0051619	nolo	protein_coding	3	0	0	0	0	0	0.0118263	0	0	0	0	0
chr2L	21727006	21727573	+	FBgn0051619	nolo	protein_coding	117	110	113	170	143	137	0.461227	0.350239	0.378583	0.577305	0.573536	0.573536
chr2L	21727006	21727600	+	FBgn0051619	nolo	protein_coding	0	0	0	4	3	3	0	0	0	0.0135836	0.0120322	0.0120322
chr2L	21727006	21728235	+	FBgn0051619	nolo	protein_coding	4	0	3	5	0	0	0.0157684	0	0.0100509	0.0169796	0	0
chr2L	21742524	21743971	-	FBgn0086779	step	protein_coding	0	2	0	0	0	0	0	0.00636799	0	0	0	0
chr2L	2190276	2191078	-	FBgn0031395	FBgn0264874	n/a	n/a	0	2	0	0	0	0	0	0.00636799	0	0	0	0
chr2L	22307203	22312038	+	n/a	n/a	n/a	0	0	0	4	0	0	0	0	0	0.0135836	0	0
chr2L	22363430	22364294	+	FBgn0039972	CG17018	protein_coding	13	14	20	22	20	15	0.0512474	0.0445759	0.0670058	0.07471	0.0802148	0.0802148
chr2L	22534953	22535801	+	FBgn0064225	RpL5	protein_coding	0	2	0	0	0	0	0	0.00636799	0	0	0	0
chr2L	22535617	22536378	-	FBgn0064225	RpL5	protein_coding	2	3	4	4	6	0	0.00788422	0.00955198	0.0134012	0.0135836	0.0240644	0.0240644
chr2L	226116	231034	-	FBgn0266557	kis	protein_coding	0	0	0	2	0	0	0	0	0	0.00679182	0	0
chr2L	227372	231034	-	FBgn0266557	kis	protein_coding	0	0	2	0	0	0	0	0	0.00670058	0	0	0
chr2L	229173	231034	-	FBgn0266557	kis	protein_coding	0	2	0	0	2	0	0	0.00636799	0	0	0.00802148	0.00802148
chr2L	22927438	22927765	+	FBgn0002566	lt	protein_coding	2	0	0	4	3	0	0.00788422	0	0	0.0135836	0.0120322	0.0120322
chr2L	22927438	22927903	+	FBgn0002566	lt	protein_coding	10	18	6	23	18	12	0.0394211	0.0573119	0.0201017	0.0781059	0.0721933	0.0721933
chr2L	230538	231034	-	FBgn0266557	kis	protein_coding	0	0	2	0	0	0	0	0	0.00670058	0	0	0
chr2L	23162032	23163058	-	FBgn0039958	CG12567	protein_coding	0	0	0	0	2	0	0	0	0	0	0.00802148	0.00802148
chr2L	239839	242925	-	FBgn0266557	kis	protein_coding	0	0	2	0	0	0	0	0	0.00670058	0	0	0
chr2L	2864969	2865577	+	FBgn0031474	CG2991	protein_coding	13	15	20	29	20	18	0.0512474	0.0477599	0.0670058	0.0984814	0.0802148	0.0802148
chr2L	2864969	2867230	+	FBgn0031474	CG2991	protein_coding	0	2	0	3	0	0	0	0.00636799	0	0.0101877	0	0
chr2L	2864969	2867616	+	FBgn0031474	CG2991	protein_coding	0	6	5	4	0	0	0	0.019104	0.0167514	0.0135836	0	0
chr2L	2867925	2890916	+	n/a	n/a	n/a	0	0	0	0	0	3	0	0	0	0	0	0
chr2L	2868232	2890916	+	n/a	n/a	n/a	2	4	4	0	0	0	0.00788422	0.012736	0.0134012	0	0	0
chr2L	2870689	2871688	-	FBgn0051694	CG31694	protein_coding	7	4	2	5	2	4	0.0275948	0.012736	0.00670058	0.0169796	0.00802148	0.00802148
chr2L	2874854	2890916	+	n/a	n/a	n/a	0	0	3	0	0	0	0	0	0.0100509	0	0	0
chr2L	2876784	2890916	+	n/a	n/a	n/a	0	0	0	0	0	2	0	0	0	0	0	0
chr2L	2881913	2882254	-	FBgn0024947	NTPase	protein_coding	0	0	0	3	0	0	0	0	0	0.0101877	0	0
chr2L	2907076	2907624	+	FBgn0041111	lilli	protein_coding	0	0	0	2	0	0	0	0	0	0.00679182	0	0
chr2L	299033	299918	+	FBgn0020622	Pi3K21B	protein_coding	0	4	0	3	0	0	0	0.012736	0	0.0101877	0	0
chr2L	3049392	3050159	+	FBgn0042627	FASN2	protein_coding	3	0	0	0	0	0	0.0118263	0	0	0	0	0
chr2L	3067650	3067914	-	FBgn0283427	FASN1	protein_coding	0	0	2	0	0	0	0	0	0.00670058	0	0	0
chr2L	317743	318120	+	FBgn0004611	Plc21C	protein_coding	5	2	3	9	10	5	0.0197105	0.00636799	0.0100509	0.0305632	0.0401074	0.0401074
chr2L	317743	325824	+	FBgn0004611	Plc21C	protein_coding	0	0	0	0	0	3	0	0	0	0	0	0
chr2L	3295090	3297564	-	FBgn0031516	CG9663	protein_coding	0	2	0	4	0	0	0	0.00636799	0	0.0135836	0	0
chr2L	335415	338118	+	FBgn0004611	Plc21C	protein_coding	2	0	0	0	0	0	0.00788422	0	0	0	0	0
chr2L	336018	338118	+	FBgn0004611	Plc21C	protein_coding	0	2	0	0	0	2	0	0.00636799	0	0	0	0
chr2L	337938	339441	+	FBgn0004611	Plc21C	protein_coding	0	0	0	3	2	2	0	0	0	0.0101877	0.00802148	0.00802148
chr2L	3624224	3626216	-	FBgn0000721	for	protein_coding	0	0	3	0	0	0	0	0	0.0100509	0	0	0
chr2L	3638939	3640517	-	FBgn0000721	for	protein_coding	4	0	3	3	2	0	0.0157684	0	0.0100509	0.0101877	0.00802148	0.00802148
chr2L	3779693	3780579	+	FBgn0004893	bowl	protein_coding	0	0	2	0	0	0	0	0	0.00670058	0	0	0
chr2L	3884036	3884518	-	FBgn0000256	capu	protein_coding	0	0	2	3	0	0	0	0	0.00670058	0.0101877	0	0
chr2L	3884036	3887556	-	FBgn0000256	capu	protein_coding	0	0	2	3	4	2	0	0	0.00670058	0.0101877	0.016043	0.016043
chr2L	3884036	3893604	-	FBgn0000256	capu	protein_coding	0	0	3	6	0	0	0	0	0.0100509	0.0203755	0	0
chr2L	4336450	4336957	+	FBgn0020762	Atet	protein_coding	3	5	4	5	4	2	0.0118263	0.01592	0.0134012	0.0169796	0.016043	0.016043
chr2L	438380	438727	+	FBgn0004583	ex	protein_coding	0	2	0	0	0	0	0	0.00636799	0	0	0	0
chr2L	443082	491358	+	n/a	n/a	n/a	18	23	21	14	12	38	0.070958	0.0732319	0.0703561	0.0475427	0.0481289	0.0481289
chr2L	4457165	4458057	-	n/a	n/a	n/a	0	2	0	0	0	0	0	0.00636799	0	0	0	0
chr2L	4457375	4458057	-	FBgn0285948	RpL27A	protein_coding	0	0	0	3	0	3	0	0	0	0.0101877	0	0
chr2L	473223	491358	+	n/a	n/a	n/a	4	0	5	2	0	0	0.0157684	0	0.0167514	0.00679182	0	0
chr2L	4843540	4844772	-	FBgn0031637	mxt	protein_coding	2	3	3	0	0	0	0.00788422	0.00955198	0.0100509	0	0	0
chr2L	4987907	4989410	+	FBgn0083962	CG34126	protein_coding	5	7	0	5	2	5	0.0197105	0.022288	0	0.0169796	0.00802148	0.00802148
chr2L	4987907	4991262	+	FBgn0083962	CG34126	protein_coding	0	2	4	3	0	0	0	0.00636799	0.0134012	0.0101877	0	0
chr2L	5041689	5042890	-	FBgn0031673	CG31650	protein_coding	2	0	0	0	0	0	0.00788422	0	0	0	0	0
chr2L	5048791	5050017	-	FBgn0031675	CG9121	protein_coding	0	0	0	0	2	0	0	0	0	0	0.00802148	0.00802148
chr2L	5077535	5079574	-	FBgn0031681	Pgant5	protein_coding	3	0	0	5	5	11	0.0118263	0	0	0.0169796	0.0200537	0.0200537
chr2L	5146993	5148882	+	FBgn0261836	Msp300	protein_coding	0	4	2	4	0	3	0	0.012736	0.00670058	0.0135836	0	0
chr2L	5146993	5155849	+	FBgn0261836	Msp300	protein_coding	2	0	0	0	2	0	0.00788422	0	0	0	0.00802148	0.00802148
chr2L	5154248	5155849	+	FBgn0261836	Msp300	protein_coding	0	4	0	0	0	0	0	0.012736	0	0	0	0
chr2L	5204451	5204903	+	FBgn0261836	Msp300	protein_coding	0	3	0	2	0	0	0	0.00955198	0	0.00679182	0	0
chr2L	5204463	5204903	+	FBgn0261836	Msp300	protein_coding	5	3	0	4	0	3	0.0197105	0.00955198	0	0.0135836	0	0
chr2L	5274019	5275780	-	FBgn0000228	Bsg25D	protein_coding	13	13	16	18	11	14	0.0512474	0.0413919	0.0536046	0.0611264	0.0441181	0.0441181
chr2L	545816	546443	+	FBgn0031261	nAChRbeta3	protein_coding	8	7	16	6	8	3	0.0315369	0.022288	0.0536046	0.0203755	0.0320859	0.0320859
chr2L	5769153	5771209	-	FBgn0031738	CG9171	protein_coding	0	4	0	7	3	0	0	0.012736	0	0.0237714	0.0120322	0.0120322
chr2L	5769291	5771209	-	FBgn0031738	CG9171	protein_coding	94	101	110	279	211	206	0.370558	0.321583	0.368532	0.947459	0.846266	0.846266
chr2L	5769347	5771209	-	FBgn0031738	CG9171	protein_coding	7	16	13	34	21	16	0.0275948	0.0509439	0.0435538	0.115461	0.0842255	0.0842255
chr2L	5976611	5979704	-	FBgn0000308	chic	protein_coding	2	0	3	9	5	3	0.00788422	0	0.0100509	0.0305632	0.0200537	0.0200537
chr2L	5979412	5979704	-	FBgn0000308	chic	protein_coding	0	0	8	5	4	2	0	0	0.0268023	0.0169796	0.016043	0.016043
chr2L	5983010	5985220	+	FBgn0001942	eIF4A	protein_coding	0	4	0	0	0	0	0	0.012736	0	0	0	0
chr2L	6451618	6453057	-	FBgn0031814	retm	protein_coding	0	0	4	0	0	0	0	0	0.0134012	0	0	0
chr2L	6471328	6471714	-	FBgn0259749	mmy	protein_coding	0	0	0	0	2	0	0	0	0	0	0.00802148	0.00802148
chr2L	6478014	6478280	+	FBgn0086357	Sec61alpha	protein_coding	0	0	2	0	0	0	0	0	0.00670058	0	0	0
chr2L	6479012	6480206	+	FBgn0086357	Sec61alpha	protein_coding	0	0	0	2	0	0	0	0	0	0.00679182	0	0
chr2L	6612485	6613278	+	FBgn0031836	CG11050	protein_coding	0	2	2	0	2	0	0	0.00636799	0.00670058	0	0.00802148	0.00802148
chr2L	6615859	6616595	+	FBgn0031836	CG11050	protein_coding	3	0	0	0	0	0	0.0118263	0	0	0	0	0
chr2L	6668342	6670513	+	FBgn0085339	FBgn0000392	n/a	n/a	0	0	2	2	4	0	0	0	0.00670058	0.00679182	0.016043	0.016043
chr2L	6922731	6925564	+	FBgn0004838	Hrb27C	protein_coding	4	0	0	0	0	0	0.0157684	0	0	0	0	0
chr2L	7040473	7041159	+	FBgn0262872	milt	protein_coding	3	7	2	2	0	0	0.0118263	0.022288	0.00670058	0.00679182	0	0
chr2L	7069984	7074356	-	FBgn0031888	Pvf2	protein_coding	0	2	0	0	0	0	0	0.00636799	0	0	0	0
chr2L	7074254	7076834	-	FBgn0031888	Pvf2	protein_coding	0	0	0	3	0	0	0	0	0	0.0101877	0	0
chr2L	7074254	7083728	-	FBgn0031888	Pvf2	protein_coding	30	21	36	27	13	16	0.118263	0.0668639	0.12061	0.0916896	0.0521396	0.0521396
chr2L	7074254	7094336	-	n/a	n/a	n/a	42	47	42	33	22	21	0.165569	0.149648	0.140712	0.112065	0.0882363	0.0882363
chr2L	7083186	7083728	-	FBgn0031888	Pvf2	protein_coding	0	0	0	0	0	2	0	0	0	0	0	0
chr2L	7083186	7107551	-	n/a	n/a	n/a	144	185	171	121	103	119	0.567664	0.589039	0.5729	0.410905	0.413106	0.413106
chr2L	7083186	7118923	-	n/a	n/a	n/a	38	56	34	35	26	27	0.1498	0.178304	0.11391	0.118857	0.104279	0.104279
chr2L	7093872	7094336	-	n/a	n/a	n/a	10	4	5	16	4	5	0.0394211	0.012736	0.0167514	0.0543346	0.016043	0.016043
chr2L	7107141	7107551	-	FBgn0085407	Pvf3	protein_coding	209	211	218	206	157	143	0.823901	0.671823	0.730363	0.699558	0.629686	0.629686
chr2L	7107141	7118923	-	FBgn0085407	Pvf3	protein_coding	2	2	4	5	3	0	0.00788422	0.00636799	0.0134012	0.0169796	0.0120322	0.0120322
chr2L	7209349	7209653	-	FBgn0031897	CG13784	protein_coding	2	7	6	9	5	8	0.00788422	0.022288	0.0201017	0.0305632	0.0200537	0.0200537
chr2L	7476979	7483627	-	FBgn0260486	Ziz	protein_coding	6	4	16	15	4	12	0.0236527	0.012736	0.0536046	0.0509387	0.016043	0.016043
chr2L	74903	75366	+	FBgn0031213	galectin	protein_coding	2	0	0	0	0	0	0.00788422	0	0	0	0	0
chr2L	7555368	7555660	-	FBgn0264895	RapGAP1	protein_coding	0	0	0	0	3	0	0	0	0	0	0.0120322	0.0120322
chr2L	7693886	7694345	-	FBgn0041182	Tep2	protein_coding	2	0	0	0	0	0	0.00788422	0	0	0	0	0
chr2L	7694607	7695420	-	FBgn0041182	Tep2	protein_coding	3	0	0	0	0	0	0.0118263	0	0	0	0	0
chr2L	7804571	7807092	-	FBgn0031952	cdc14	protein_coding	0	0	0	3	0	0	0	0	0	0.0101877	0	0
chr2L	7826770	7827169	-	FBgn0020618	Rack1	protein_coding	0	0	2	0	0	0	0	0	0.00670058	0	0	0
chr2L	7995412	7997761	-	FBgn0031970	CG7227	protein_coding	0	0	2	0	0	0	0	0	0.00670058	0	0	0
chr2L	8105692	8107880	+	FBgn0261822	Bsg	protein_coding	60	61	60	78	68	54	0.236527	0.194224	0.201017	0.264881	0.27273	0.27273
chr2L	8131287	8132194	+	FBgn0031988	CG8668	protein_coding	0	0	2	2	0	0	0	0	0.00670058	0.00679182	0	0
chr2L	8173016	8174468	+	FBgn0264953	Piezo	protein_coding	7	20	13	23	14	15	0.0275948	0.0636799	0.0435538	0.0781059	0.0561504	0.0561504
chr2L	8173016	8174698	+	FBgn0264953	Piezo	protein_coding	7	10	8	17	17	12	0.0275948	0.0318399	0.0268023	0.0577305	0.0681826	0.0681826
chr2L	8173016	8180029	+	FBgn0264953	Piezo	protein_coding	0	4	5	9	13	9	0	0.012736	0.0167514	0.0305632	0.0521396	0.0521396
chr2L	8204687	8230331	-	n/a	n/a	n/a	0	0	0	0	2	0	0	0	0	0	0.00802148	0.00802148
chr2L	8222581	8223161	-	FBgn0032006	Pvr	protein_coding	2	0	0	0	0	0	0.00788422	0	0	0	0	0
chr2L	8223825	8226603	-	FBgn0032006	Pvr	protein_coding	0	3	3	0	0	0	0	0.00955198	0.0100509	0	0	0
chr2L	8223825	8226606	-	FBgn0032006	Pvr	protein_coding	17	33	47	23	18	19	0.0670158	0.105072	0.157464	0.0781059	0.0721933	0.0721933
chr2L	8224083	8224486	+	FBgn0032006	Pvr	protein_coding	0	0	0	0	2	0	0	0	0	0	0.00802148	0.00802148
chr2L	8225106	8225415	-	FBgn0032006	Pvr	protein_coding	0	0	0	2	0	0	0	0	0	0.00679182	0	0
chr2L	8225672	8226606	-	FBgn0032006	Pvr	protein_coding	2	0	4	5	3	3	0.00788422	0	0.0134012	0.0169796	0.0120322	0.0120322
chr2L	8226929	8227826	-	FBgn0032006	Pvr	protein_coding	12	16	21	82	49	58	0.0473053	0.0509439	0.0703561	0.278465	0.196526	0.196526
chr2L	8228494	8230331	-	FBgn0032006	Pvr	protein_coding	3	2	0	7	3	3	0.0118263	0.00636799	0	0.0237714	0.0120322	0.0120322
chr2L	8283409	8284220	-	FBgn0003502	Btk29A	protein_coding	6	12	20	17	16	7	0.0236527	0.0382079	0.0670058	0.0577305	0.0641718	0.0641718
chr2L	834974	837378	-	FBgn0020304	drongo	protein_coding	0	0	0	2	2	0	0	0	0	0.00679182	0.00802148	0.00802148
chr2L	836546	837378	-	FBgn0020304	drongo	protein_coding	0	2	2	4	0	0	0	0.00636799	0.00670058	0.0135836	0	0
chr2L	8426874	8428067	+	FBgn0027932	Akap200	protein_coding	0	0	6	0	0	0	0	0	0.0201017	0	0	0
chr2L	8476252	8477023	+	FBgn0262029	d	protein_coding	0	2	5	6	6	3	0	0.00636799	0.0167514	0.0203755	0.0240644	0.0240644
chr2L	849899	885072	-	n/a	n/a	n/a	6	2	2	2	2	10	0.0236527	0.00636799	0.00670058	0.00679182	0.00802148	0.00802148
chr2L	8515025	8545233	+	n/a	n/a	n/a	2	2	3	0	3	0	0.00788422	0.00636799	0.0100509	0	0.0120322	0.0120322
chr2L	8654105	8656506	+	FBgn0011259	Sema1a	protein_coding	0	0	0	0	2	0	0	0	0	0	0.00802148	0.00802148
chr2L	8688621	8690252	-	FBgn0004914	Hnf4	protein_coding	0	0	0	0	2	0	0	0	0	0	0.00802148	0.00802148
chr2L	8861962	8862564	+	n/a	n/a	n/a	3	7	4	2	0	4	0.0118263	0.022288	0.0134012	0.00679182	0	0
chr2L	8928060	8928743	+	FBgn0085427	CG34398	protein_coding	0	3	4	0	2	0	0	0.00955198	0.0134012	0	0.00802148	0.00802148
chr2L	8950770	8984032	-	n/a	n/a	n/a	0	0	0	0	2	0	0	0	0	0	0.00802148	0.00802148
chr2L	8950978	8980302	-	n/a	n/a	n/a	0	0	4	3	0	5	0	0	0.0134012	0.0101877	0	0
chr2L	8950978	8984032	-	n/a	n/a	n/a	4	13	4	2	2	0	0.0157684	0.0413919	0.0134012	0.00679182	0.00802148	0.00802148
chr2L	9126881	9135384	+	FBgn0052982	CG32982	protein_coding	0	0	0	2	4	0	0	0	0	0.00679182	0.016043	0.016043
chr2L	9177122	9191813	+	FBgn0041092	tai	protein_coding	0	0	0	0	0	4	0	0	0	0	0	0
chr2L	9177122	9235263	+	FBgn0041092	tai	protein_coding	0	0	4	8	2	0	0	0	0.0134012	0.0271673	0.00802148	0.00802148
chr2L	9177125	9191813	+	FBgn0041092	tai	protein_coding	0	0	0	2	0	0	0	0	0	0.00679182	0	0
chr2L	9177125	9235263	+	FBgn0041092	tai	protein_coding	4	0	0	6	0	5	0.0157684	0	0	0.0203755	0	0
chr2L	9191615	9191813	+	FBgn0041092	tai	protein_coding	0	0	0	0	0	2	0	0	0	0	0	0
chr2L	9202443	9214500	+	FBgn0041092	tai	protein_coding	0	0	0	0	0	2	0	0	0	0	0	0
chr2L	9214464	9227739	+	FBgn0041092	tai	protein_coding	0	4	5	3	4	2	0	0.012736	0.0167514	0.0101877	0.016043	0.016043
chr2L	9214464	9235263	+	FBgn0041092	tai	protein_coding	4	8	7	13	8	7	0.0157684	0.025472	0.023452	0.0441468	0.0320859	0.0320859
chr2L	9214523	9235263	+	FBgn0041092	tai	protein_coding	8	0	11	14	0	0	0.0315369	0	0.0368532	0.0475427	0	0
chr2L	9227529	9235263	+	FBgn0041092	tai	protein_coding	0	0	0	0	3	3	0	0	0	0	0.0120322	0.0120322
chr2L	9233988	9234657	+	FBgn0041092	tai	protein_coding	0	0	0	5	0	0	0	0	0	0.0169796	0	0
chr2L	9233988	9235263	+	FBgn0041092	tai	protein_coding	81	109	87	153	143	155	0.319311	0.347055	0.291475	0.519574	0.573536	0.573536
chr2L	9238958	9243900	+	FBgn0041092	tai	protein_coding	0	0	0	3	0	0	0	0	0	0.0101877	0	0
chr2L	9503593	9504813	+	FBgn0032120	CG33298	protein_coding	18	18	24	36	26	25	0.070958	0.0573119	0.080407	0.122253	0.104279	0.104279
chr2L	9503596	9504813	+	FBgn0032120	CG33298	protein_coding	5	3	3	0	0	5	0.0197105	0.00955198	0.0100509	0	0	0
chr2L	9549408	9556398	-	FBgn0032129	jp	protein_coding	0	0	3	0	0	0	0	0	0.0100509	0	0	0
chr2L	9551717	9556398	-	FBgn0032129	jp	protein_coding	2	0	0	0	0	0	0.00788422	0	0	0	0	0
chr2L	9555284	9556398	-	FBgn0032129	jp	protein_coding	3	6	7	4	0	5	0.0118263	0.019104	0.023452	0.0135836	0	0
chr2L	9696191	9698233	-	FBgn0000273	Pka-C1	protein_coding	7	13	15	16	10	16	0.0275948	0.0413919	0.0502543	0.0543346	0.0401074	0.0401074
chr2L	9696191	9699422	-	n/a	n/a	n/a	0	0	0	2	0	0	0	0	0	0.00679182	0	0
chr2R	10104256	10105067	+	FBgn0004907	14-3-3zeta	protein_coding	0	0	0	5	4	0	0	0	0	0.0169796	0.016043	0.016043
chr2R	10104256	10105825	+	FBgn0004907	14-3-3zeta	protein_coding	9	6	4	5	10	4	0.035479	0.019104	0.0134012	0.0169796	0.0401074	0.0401074
chr2R	10128581	10129029	+	FBgn0284235	FBgn0050011	n/a	n/a	8	7	7	7	7	6	0.0315369	0.022288	0.023452	0.0237714	0.0280752	0.0280752
chr2R	10128581	10134017	+	FBgn0284235	FBgn0050011	n/a	n/a	0	0	0	4	0	0	0	0	0	0.0135836	0	0
chr2R	10131622	10134017	+	FBgn0050011	FBgn0284235	n/a	n/a	0	0	0	4	0	3	0	0	0	0.0135836	0	0
chr2R	10150856	10154634	-	FBgn0033494	KCNQ	protein_coding	0	0	0	5	3	0	0	0	0	0.0169796	0.0120322	0.0120322
chr2R	10152904	10154634	-	FBgn0033494	KCNQ	protein_coding	5	7	7	5	9	15	0.0197105	0.022288	0.023452	0.0169796	0.0360967	0.0360967
chr2R	10293622	10296047	+	FBgn0033504	CAP	protein_coding	0	2	3	3	0	4	0	0.00636799	0.0100509	0.0101877	0	0
chr2R	10294612	10296047	+	FBgn0033504	CAP	protein_coding	0	0	0	6	3	4	0	0	0	0.0203755	0.0120322	0.0120322
chr2R	10430880	10431915	+	FBgn0262114	RanBPM	protein_coding	2	0	0	0	0	0	0.00788422	0	0	0	0	0
chr2R	10448199	10448632	+	FBgn0001122	Galphao	protein_coding	0	4	0	2	3	0	0	0.012736	0	0.00679182	0.0120322	0.0120322
chr2R	10510615	10511004	-	FBgn0283521	lola	protein_coding	0	0	0	2	0	0	0	0	0	0.00679182	0	0
chr2R	10515835	10533968	-	FBgn0283521	lola	protein_coding	10	7	11	11	12	5	0.0394211	0.022288	0.0368532	0.037355	0.0481289	0.0481289
chr2R	10519215	10570142	+	n/a	n/a	n/a	0	0	0	0	0	4	0	0	0	0	0	0
chr2R	10527019	10562190	+	n/a	n/a	n/a	0	0	2	0	0	3	0	0	0.00670058	0	0	0
chr2R	10527019	10570142	+	n/a	n/a	n/a	0	0	0	0	2	0	0	0	0	0	0.00802148	0.00802148
chr2R	10532022	10562190	+	n/a	n/a	n/a	3	0	0	0	0	0	0.0118263	0	0	0	0	0
chr2R	10532022	10570142	+	n/a	n/a	n/a	0	0	0	0	2	0	0	0	0	0	0.00802148	0.00802148
chr2R	10532039	10533968	-	FBgn0283521	lola	protein_coding	9	18	14	23	20	22	0.035479	0.0573119	0.0469041	0.0781059	0.0802148	0.0802148
chr2R	10532039	10543296	-	n/a	n/a	n/a	0	0	3	0	0	0	0	0	0.0100509	0	0	0
chr2R	10532039	10557921	-	n/a	n/a	n/a	0	2	0	0	0	0	0	0.00636799	0	0	0	0
chr2R	10532039	10597554	-	n/a	n/a	n/a	6	2	0	4	4	0	0.0236527	0.00636799	0	0.0135836	0.016043	0.016043
chr2R	10541345	10645154	-	n/a	n/a	n/a	13	25	28	30	35	39	0.0512474	0.0795998	0.0938081	0.101877	0.140376	0.140376
chr2R	10541345	10654597	-	n/a	n/a	n/a	37	21	40	52	32	34	0.145858	0.0668639	0.134012	0.176587	0.128344	0.128344
chr2R	10542905	10645154	-	n/a	n/a	n/a	15	9	14	33	19	0	0.0591316	0.0286559	0.0469041	0.112065	0.0762041	0.0762041
chr2R	10542905	10654597	-	n/a	n/a	n/a	12	17	12	25	20	18	0.0473053	0.0541279	0.0402035	0.0848978	0.0802148	0.0802148
chr2R	10557575	10562190	+	n/a	n/a	n/a	7	7	8	5	0	5	0.0275948	0.022288	0.0268023	0.0169796	0	0
chr2R	10557575	10570142	+	n/a	n/a	n/a	6	7	10	7	4	3	0.0236527	0.022288	0.0335029	0.0237714	0.016043	0.016043
chr2R	10561686	10562190	+	FBgn0263102	psq	protein_coding	3	0	6	6	2	5	0.0118263	0	0.0201017	0.0203755	0.00802148	0.00802148
chr2R	10610550	10614126	+	FBgn0263102	psq	protein_coding	0	0	2	0	0	0	0	0	0.00670058	0	0	0
chr2R	10754909	10757544	-	FBgn0053144	CG33144	protein_coding	2	0	0	0	0	3	0.00788422	0	0	0	0	0
chr2R	1076635	1080441	+	FBgn0003256	rl	protein_coding	0	7	3	7	4	10	0	0.022288	0.0100509	0.0237714	0.016043	0.016043
chr2R	1076635	1093858	+	FBgn0003256	rl	protein_coding	0	2	0	0	0	0	0	0.00636799	0	0	0	0
chr2R	1076635	1113725	+	FBgn0003256	rl	protein_coding	0	0	0	0	3	0	0	0	0	0	0.0120322	0.0120322
chr2R	10848453	10849260	-	FBgn0050015	CG30015	protein_coding	26	23	22	24	40	22	0.102495	0.0732319	0.0737064	0.0815018	0.16043	0.16043
chr2R	10989628	10991124	-	FBgn0040765	luna	protein_coding	15	6	10	23	13	12	0.0591316	0.019104	0.0335029	0.0781059	0.0521396	0.0521396
chr2R	11009068	11030633	-	FBgn0040765	luna	protein_coding	0	0	0	0	2	0	0	0	0	0	0.00802148	0.00802148
chr2R	11068360	11085781	-	FBgn0040765	luna	protein_coding	0	2	4	4	6	0	0	0.00636799	0.0134012	0.0135836	0.0240644	0.0240644
chr2R	11087878	11088924	+	FBgn0040765	luna	protein_coding	5	8	2	0	0	4	0.0197105	0.025472	0.00670058	0	0	0
chr2R	11099532	11100114	-	FBgn0040765	luna	protein_coding	112	171	161	187	149	152	0.441516	0.544463	0.539397	0.635035	0.5976	0.5976
chr2R	11099532	11121686	-	n/a	n/a	n/a	10	13	5	11	10	10	0.0394211	0.0413919	0.0167514	0.037355	0.0401074	0.0401074
chr2R	11099532	11125452	-	n/a	n/a	n/a	3	16	11	11	7	14	0.0118263	0.0509439	0.0368532	0.037355	0.0280752	0.0280752
chr2R	1113198	1113725	+	FBgn0003256	rl	protein_coding	0	0	0	0	0	2	0	0	0	0	0	0
chr2R	11587538	11592175	-	FBgn0033636	tou	protein_coding	0	2	0	0	0	0	0	0.00636799	0	0	0	0
chr2R	11591685	11592175	-	FBgn0033636	tou	protein_coding	0	0	0	0	2	0	0	0	0	0	0.00802148	0.00802148
chr2R	11668422	11670201	+	FBgn0050035	Tret1-1	protein_coding	5	4	2	9	4	3	0.0197105	0.012736	0.00670058	0.0305632	0.016043	0.016043
chr2R	11668422	11671180	+	FBgn0050035	Tret1-1	protein_coding	7	4	0	4	8	6	0.0275948	0.012736	0	0.0135836	0.0320859	0.0320859
chr2R	11866214	11866648	-	n/a	n/a	n/a	0	0	0	2	0	0	0	0	0	0.00679182	0	0
chr2R	11893892	11894187	-	FBgn0284245	eEF1alpha1	protein_coding	0	2	0	0	0	0	0	0.00636799	0	0	0	0
chr2R	11894290	11894603	+	FBgn0284245	eEF1alpha1	protein_coding	2	0	3	0	0	0	0.00788422	0	0.0100509	0	0	0
chr2R	11895156	11895437	+	FBgn0284245	eEF1alpha1	protein_coding	0	70	0	0	0	0	0	0.22288	0	0	0	0
chr2R	12013759	12014124	-	FBgn0004839	otk	protein_coding	0	3	4	4	2	0	0	0.00955198	0.0134012	0.0135836	0.00802148	0.00802148
chr2R	12055974	12056386	+	FBgn0028407	Drep3	protein_coding	0	0	2	0	0	0	0	0	0.00670058	0	0	0
chr2R	12209341	12211289	-	FBgn0020377	Sr-CII	protein_coding	0	0	0	3	0	0	0	0	0	0.0101877	0	0
chr2R	12264743	12269435	+	FBgn0000253	Cam	protein_coding	3	0	6	6	4	0	0.0118263	0	0.0201017	0.0203755	0.016043	0.016043
chr2R	12447759	12449782	+	FBgn0033739	Dyb	protein_coding	0	0	0	3	0	0	0	0	0	0.0101877	0	0
chr2R	12447759	12449799	+	FBgn0033739	Dyb	protein_coding	0	0	0	0	0	2	0	0	0	0	0	0
chr2R	12579129	12580612	-	FBgn0022764	Sin3A	protein_coding	15	21	15	17	17	7	0.0591316	0.0668639	0.0502543	0.0577305	0.0681826	0.0681826
chr2R	12615907	12618550	+	FBgn0266487	FBgn0004435	n/a	n/a	0	0	2	0	0	0	0	0	0.00670058	0	0	0
chr2R	12722305	12723006	+	FBgn0261545	CG42663	protein_coding	15	24	17	14	11	11	0.0591316	0.0764159	0.0569549	0.0475427	0.0441181	0.0441181
chr2R	12722305	12735119	+	FBgn0261545	CG42663	protein_coding	0	2	0	0	0	0	0	0.00636799	0	0	0	0
chr2R	12974504	12978221	-	FBgn0005624	Psc	protein_coding	0	0	2	0	0	0	0	0	0.00670058	0	0	0
chr2R	12977317	12978221	-	FBgn0005624	Psc	protein_coding	0	0	0	2	0	2	0	0	0	0.00679182	0	0
chr2R	12999277	13004383	+	FBgn0265623	Su(z)2	protein_coding	0	3	4	3	0	2	0	0.00955198	0.0134012	0.0101877	0	0
chr2R	13180990	13183212	-	FBgn0033802	FBgn0028991	n/a	n/a	0	0	0	2	0	0	0	0	0	0.00679182	0	0
chr2R	13180990	13183234	-	FBgn0028991	FBgn0033802	n/a	n/a	7	12	5	10	18	20	0.0275948	0.0382079	0.0167514	0.0339591	0.0721933	0.0721933
chr2R	13180990	13184180	-	FBgn0033802	FBgn0028991	FBgn0053182	n/a	n/a	0	0	0	2	0	2	0	0	0	0.00679182	0	0
chr2R	13180990	13185175	-	FBgn0028991	FBgn0033802	n/a	n/a	0	0	0	2	0	0	0	0	0	0.00679182	0	0
chr2R	13180990	13187908	-	FBgn0033802	CG17724	protein_coding	2	4	2	3	4	0	0.00788422	0.012736	0.00670058	0.0101877	0.016043	0.016043
chr2R	13184777	13185175	-	FBgn0033802	FBgn0053182	FBgn0028991	n/a	n/a	4	2	0	0	0	2	0.0157684	0.00636799	0	0	0	0
chr2R	13184777	13187908	-	FBgn0033802	FBgn0053182	n/a	n/a	3	0	3	0	3	5	0.0118263	0	0.0100509	0	0.0120322	0.0120322
chr2R	13185784	13187908	-	FBgn0033802	FBgn0053182	n/a	n/a	8	6	5	6	12	3	0.0315369	0.019104	0.0167514	0.0203755	0.0481289	0.0481289
chr2R	13186273	13187908	-	FBgn0033802	FBgn0053182	n/a	n/a	0	2	0	0	0	0	0	0.00636799	0	0	0	0
chr2R	13442934	13445138	-	FBgn0013765	cnn	protein_coding	0	0	0	0	0	6	0	0	0	0	0	0
chr2R	13444428	13445138	-	FBgn0013765	cnn	protein_coding	0	0	2	0	0	2	0	0	0.00670058	0	0	0
chr2R	13491435	13491895	-	FBgn0033844	bbc	protein_coding	0	0	3	0	0	0	0	0	0.0100509	0	0	0
chr2R	13580908	13583582	-	FBgn0027581	FBgn0266489	n/a	n/a	0	2	0	0	0	0	0	0.00636799	0	0	0	0
chr2R	13582799	13583582	-	FBgn0027581	FBgn0266489	n/a	n/a	0	0	2	0	0	0	0	0	0.00670058	0	0	0
chr2R	13590600	13591878	-	FBgn0027581	FBgn0266489	n/a	n/a	7	4	2	2	4	5	0.0275948	0.012736	0.00670058	0.00679182	0.016043	0.016043
chr2R	1367500	1368609	+	FBgn0262123	l(2)41Ab	protein_coding	10	8	4	14	16	11	0.0394211	0.025472	0.0134012	0.0475427	0.0641718	0.0641718
chr2R	1367500	1439157	+	FBgn0262123	l(2)41Ab	protein_coding	0	0	3	2	0	3	0	0	0.0100509	0.00679182	0	0
chr2R	13901437	13917910	-	FBgn0013733	shot	protein_coding	0	0	0	3	0	3	0	0	0	0.0101877	0	0
chr2R	13916854	13917910	-	FBgn0013733	shot	protein_coding	10	9	7	5	4	5	0.0394211	0.0286559	0.023452	0.0169796	0.016043	0.016043
chr2R	14010163	14011181	+	FBgn0002643	mam	protein_coding	5	9	5	11	8	17	0.0197105	0.0286559	0.0167514	0.037355	0.0320859	0.0320859
chr2R	14038710	14040779	+	FBgn0002643	mam	protein_coding	0	0	0	2	0	2	0	0	0	0.00679182	0	0
chr2R	14091993	14092501	-	FBgn0040752	Prosap	protein_coding	0	0	0	0	0	2	0	0	0	0	0	0
chr2R	14091993	14114296	-	FBgn0040752	Prosap	protein_coding	26	32	17	26	19	20	0.102495	0.101888	0.0569549	0.0882937	0.0762041	0.0762041
chr2R	14114216	14116638	-	FBgn0040752	Prosap	protein_coding	0	0	0	0	0	2	0	0	0	0	0	0
chr2R	14139789	14153013	-	n/a	n/a	n/a	0	0	0	0	2	0	0	0	0	0	0.00802148	0.00802148
chr2R	14139789	14173762	-	n/a	n/a	n/a	0	0	0	0	3	0	0	0	0	0	0.0120322	0.0120322
chr2R	14150226	14151926	-	FBgn0033897	Rcd1	protein_coding	4	15	8	26	21	30	0.0157684	0.0477599	0.0268023	0.0882937	0.0842255	0.0842255
chr2R	14176406	14181568	+	FBgn0000289	cg	protein_coding	0	0	0	0	3	2	0	0	0	0	0.0120322	0.0120322
chr2R	14358468	14358805	+	FBgn0033926	Arc1	protein_coding	0	0	2	0	0	0	0	0	0.00670058	0	0	0
chr2R	14358468	14360673	+	n/a	n/a	n/a	0	0	0	0	0	3	0	0	0	0	0	0
chr2R	14563011	14565073	+	FBgn0265974	ttv	protein_coding	0	4	5	2	0	2	0	0.012736	0.0167514	0.00679182	0	0
chr2R	14582920	14584010	+	FBgn0265974	ttv	protein_coding	0	0	0	2	2	0	0	0	0	0.00679182	0.00802148	0.00802148
chr2R	14598650	14598974	+	FBgn0019938	RpI1	protein_coding	0	2	0	0	0	0	0	0.00636799	0	0	0	0
chr2R	14747718	14749508	+	n/a	n/a	n/a	0	0	90	0	21	13	0	0	0.301526	0	0.0842255	0.0842255
chr2R	14961386	14961841	-	FBgn0261854	aPKC	protein_coding	0	2	3	3	3	4	0	0.00636799	0.0100509	0.0101877	0.0120322	0.0120322
chr2R	15274539	15275486	-	FBgn0265194	Trpm	protein_coding	0	0	0	6	0	3	0	0	0	0.0203755	0	0
chr2R	15280907	15284966	-	FBgn0265194	Trpm	protein_coding	0	0	0	0	0	3	0	0	0	0	0	0
chr2R	15282641	15283013	-	FBgn0265194	Trpm	protein_coding	0	0	2	0	0	0	0	0	0.00670058	0	0	0
chr2R	15292773	15293561	-	FBgn0265194	Trpm	protein_coding	0	25	32	24	24	22	0	0.0795998	0.107209	0.0815018	0.0962578	0.0962578
chr2R	15356821	15358749	+	FBgn0034013	unc-5	protein_coding	0	0	2	0	0	2	0	0	0.00670058	0	0	0
chr2R	15755948	15758634	+	FBgn0050089	CG30089	protein_coding	3	0	0	2	0	0	0.0118263	0	0	0.00679182	0	0
chr2R	15757698	15758634	+	FBgn0050089	CG30089	protein_coding	8	3	10	5	12	16	0.0315369	0.00955198	0.0335029	0.0169796	0.0481289	0.0481289
chr2R	15757698	15761307	+	FBgn0050089	CG30089	protein_coding	0	0	3	3	0	0	0	0	0.0100509	0.0101877	0	0
chr2R	15924552	15927624	-	FBgn0034049	bdg	protein_coding	0	0	0	2	0	0	0	0	0	0.00679182	0	0
chr2R	1595744	1596439	+	FBgn0039993	CG17691	protein_coding	0	0	0	5	0	2	0	0	0	0.0169796	0	0
chr2R	1595766	1596439	+	FBgn0039993	CG17691	protein_coding	2	2	0	3	0	0	0.00788422	0.00636799	0	0.0101877	0	0
chr2R	15996895	15999970	-	FBgn0020236	ATPCL	protein_coding	0	2	0	0	6	2	0	0.00636799	0	0	0.0240644	0.0240644
chr2R	16131542	16132635	+	FBgn0086676	spin	protein_coding	5	0	10	6	8	4	0.0197105	0	0.0335029	0.0203755	0.0320859	0.0320859
chr2R	16131542	16133683	+	FBgn0086676	spin	protein_coding	0	0	0	2	2	0	0	0	0	0.00679182	0.00802148	0.00802148
chr2R	16333034	16333420	-	FBgn0262511	Vha44	protein_coding	2	0	0	2	0	0	0.00788422	0	0	0.00679182	0	0
chr2R	16788155	16789915	+	FBgn0034158	CG5522	protein_coding	0	0	0	3	0	0	0	0	0	0.0101877	0	0
chr2R	17011154	17012774	-	FBgn0034180	Ehbp1	protein_coding	3	0	0	2	0	0	0.0118263	0	0	0.00679182	0	0
chr2R	17035346	17036407	+	FBgn0023172	RhoGEF2	protein_coding	0	2	0	0	0	0	0	0.00636799	0	0	0	0
chr2R	17050009	17051164	+	FBgn0034184	CG9646	protein_coding	0	0	4	4	3	0	0	0	0.0134012	0.0135836	0.0120322	0.0120322
chr2R	17051822	17053144	+	FBgn0034184	CG9646	protein_coding	0	0	0	0	2	0	0	0	0	0	0.00802148	0.00802148
chr2R	1726644	1727978	+	FBgn0087011	CG41520	protein_coding	0	0	0	0	0	4	0	0	0	0	0	0
chr2R	17275410	17276063	+	FBgn0265487	mbl	protein_coding	109	145	145	261	224	183	0.42969	0.461679	0.485792	0.886333	0.898406	0.898406
chr2R	17275410	17295876	+	FBgn0265487	mbl	protein_coding	0	0	0	2	3	0	0	0	0	0.00679182	0.0120322	0.0120322
chr2R	17351094	17352305	+	FBgn0265487	mbl	protein_coding	3	11	0	13	13	12	0.0118263	0.0350239	0	0.0441468	0.0521396	0.0521396
chr2R	17446294	17450023	-	n/a	n/a	n/a	0	0	0	0	99	0	0	0	0	0	0.397063	0.397063
chr2R	17471460	17472075	+	FBgn0022987	qkr54B	protein_coding	0	0	0	3	0	0	0	0	0	0.0101877	0	0
chr2R	17524084	17532182	-	FBgn0263197	Patronin	protein_coding	0	3	0	0	0	0	0	0.00955198	0	0	0	0
chr2R	17526834	17528105	-	FBgn0263197	Patronin	protein_coding	0	2	0	0	0	0	0	0.00636799	0	0	0	0
chr2R	17527214	17528105	-	FBgn0263197	Patronin	protein_coding	0	0	2	5	3	2	0	0	0.00670058	0.0169796	0.0120322	0.0120322
chr2R	17528313	17529191	-	FBgn0263197	Patronin	protein_coding	4	2	3	2	7	5	0.0157684	0.00636799	0.0100509	0.00679182	0.0280752	0.0280752
chr2R	17531047	17532182	-	FBgn0263197	Patronin	protein_coding	0	2	5	0	4	0	0	0.00636799	0.0167514	0	0.016043	0.016043
chr2R	17599850	17603182	+	FBgn0029006	Smurf	protein_coding	0	0	3	0	5	0	0	0	0.0100509	0	0.0200537	0.0200537
chr2R	17677826	17678782	-	FBgn0016059	Sema1b	protein_coding	0	2	2	0	4	0	0	0.00636799	0.00670058	0	0.016043	0.016043
chr2R	17678272	17678782	-	FBgn0016059	Sema1b	protein_coding	2	0	0	2	5	2	0.00788422	0	0	0.00679182	0.0200537	0.0200537
chr2R	17706354	17708045	-	FBgn0284231	FBgn0028494	n/a	n/a	0	2	0	3	0	0	0	0.00636799	0	0.0101877	0	0
chr2R	18143460	18143885	+	FBgn0265297	pAbp	protein_coding	0	0	3	0	0	0	0	0	0.0100509	0	0	0
chr2R	18289535	18289850	-	FBgn0285917	sbb	protein_coding	0	0	0	0	0	3	0	0	0	0	0	0
chr2R	18431173	18432775	-	FBgn0284257	Ttd14	protein_coding	0	0	0	3	0	0	0	0	0	0.0101877	0	0
chr2R	18557803	18561168	-	FBgn0050115	GEFmeso	protein_coding	9	8	6	16	14	12	0.035479	0.025472	0.0201017	0.0543346	0.0561504	0.0561504
chr2R	18636143	18638617	-	FBgn0050122	CG30122	protein_coding	0	0	2	2	0	4	0	0	0.00670058	0.00679182	0	0
chr2R	18825497	18826218	-	FBgn0034396	CG15097	protein_coding	2	0	0	0	0	0	0.00788422	0	0	0	0	0
chr2R	19142207	19161884	+	FBgn0000578	ena	protein_coding	4	3	0	8	0	0	0.0157684	0.00955198	0	0.0271673	0	0
chr2R	19158734	19159352	+	FBgn0000578	ena	protein_coding	61	61	75	118	111	91	0.240469	0.194224	0.251272	0.400717	0.445192	0.445192
chr2R	19211856	19212276	+	FBgn0263395	hppy	protein_coding	7	4	4	10	4	0	0.0275948	0.012736	0.0134012	0.0339591	0.016043	0.016043
chr2R	19211856	19218194	+	FBgn0263395	hppy	protein_coding	0	3	5	7	3	7	0	0.00955198	0.0167514	0.0237714	0.0120322	0.0120322
chr2R	19216421	19218194	+	FBgn0263395	hppy	protein_coding	2	2	4	8	3	0	0.00788422	0.00636799	0.0134012	0.0271673	0.0120322	0.0120322
chr2R	19236942	19238434	+	FBgn0010434	cora	protein_coding	5	0	3	0	2	0	0.0197105	0	0.0100509	0	0.00802148	0.00802148
chr2R	19238152	19241785	+	FBgn0010434	cora	protein_coding	0	0	0	3	3	3	0	0	0	0.0101877	0.0120322	0.0120322
chr2R	19299170	19300799	+	FBgn0086358	Tab2	protein_coding	5	11	9	0	6	6	0.0197105	0.0350239	0.0301526	0	0.0240644	0.0240644
chr2R	19392215	19394443	-	FBgn0261439	SdhA	protein_coding	0	0	0	0	2	0	0	0	0	0	0.00802148	0.00802148
chr2R	19406020	19411271	-	FBgn0263391	hts	protein_coding	0	0	2	0	0	0	0	0	0.00670058	0	0	0
chr2R	19409620	19411271	-	FBgn0263391	hts	protein_coding	0	2	0	0	0	0	0	0.00636799	0	0	0	0
chr2R	19418557	19423797	-	FBgn0263391	hts	protein_coding	0	0	0	0	0	3	0	0	0	0	0	0
chr2R	19470597	19473967	+	FBgn0260934	par-1	protein_coding	0	0	0	0	3	0	0	0	0	0	0.0120322	0.0120322
chr2R	19470597	19478865	+	FBgn0260934	par-1	protein_coding	0	0	0	0	2	0	0	0	0	0	0.00802148	0.00802148
chr2R	19470626	19473967	+	FBgn0260934	par-1	protein_coding	3	0	0	0	0	0	0.0118263	0	0	0	0	0
chr2R	19664623	19665772	-	FBgn0015949	hrg	protein_coding	4	0	0	0	0	0	0.0157684	0	0	0	0	0
chr2R	20319795	20320022	+	FBgn0027529	tapas	protein_coding	0	0	0	0	0	4	0	0	0	0	0	0
chr2R	20595557	20598694	+	FBgn0267791	HnRNP-K	protein_coding	4	6	0	6	3	2	0.0157684	0.019104	0	0.0203755	0.0120322	0.0120322
chr2R	20613065	20613471	-	FBgn0050147	Hil	protein_coding	35	27	47	31	40	38	0.137974	0.0859678	0.157464	0.105273	0.16043	0.16043
chr2R	20613065	20614933	-	FBgn0050147	Hil	protein_coding	0	0	0	0	2	0	0	0	0	0	0.00802148	0.00802148
chr2R	20880761	20881150	+	FBgn0034558	Cib2	protein_coding	0	0	0	3	0	2	0	0	0	0.0101877	0	0
chr2R	21001012	21006399	+	FBgn0034570	CG10543	protein_coding	71	79	69	100	100	111	0.27989	0.251536	0.23117	0.339591	0.401074	0.401074
chr2R	21138226	21139232	-	FBgn0034590	Magi	protein_coding	23	17	29	41	33	22	0.0906685	0.0541279	0.0971584	0.139232	0.132354	0.132354
chr2R	21165559	21165874	-	FBgn0034598	CG4266	protein_coding	77	95	86	120	101	100	0.303542	0.302479	0.288125	0.407509	0.405085	0.405085
chr2R	21324189	21334592	+	FBgn0020306	dom	protein_coding	0	0	0	0	0	2	0	0	0	0	0	0
chr2R	21398065	21399313	-	FBgn0010415	Sdc	protein_coding	0	0	0	2	2	0	0	0	0	0.00679182	0.00802148	0.00802148
chr2R	21460876	21461359	-	FBgn0010415	Sdc	protein_coding	0	0	2	0	2	0	0	0	0.00670058	0	0.00802148	0.00802148
chr2R	21510118	21512177	+	FBgn0043070	MESK2	protein_coding	0	2	0	0	0	0	0	0.00636799	0	0	0	0
chr2R	21716055	21716401	-	FBgn0004362	HmgD	protein_coding	0	0	0	0	2	0	0	0	0	0	0.00802148	0.00802148
chr2R	22068427	22069300	+	FBgn0265192	Snp	protein_coding	0	0	2	0	0	0	0	0	0.00670058	0	0	0
chr2R	22108486	22112588	-	FBgn0243516	Vrp1	protein_coding	0	0	2	0	0	0	0	0	0.00670058	0	0	0
chr2R	22110546	22111509	-	FBgn0243516	Vrp1	protein_coding	0	0	0	6	0	2	0	0	0	0.0203755	0	0
chr2R	22111328	22112588	-	FBgn0243516	Vrp1	protein_coding	9	8	6	13	8	11	0.035479	0.025472	0.0201017	0.0441468	0.0320859	0.0320859
chr2R	22111862	22112588	-	FBgn0243516	Vrp1	protein_coding	0	0	4	0	0	0	0	0	0.0134012	0	0	0
chr2R	22162905	22164989	+	FBgn0000008	a	protein_coding	0	3	3	6	0	3	0	0.00955198	0.0100509	0.0203755	0	0
chr2R	22534845	22537326	-	FBgn0003175	px	protein_coding	0	0	2	0	0	0	0	0	0.00670058	0	0	0
chr2R	22534845	22540977	-	FBgn0003175	px	protein_coding	0	3	0	0	2	3	0	0.00955198	0	0	0.00802148	0.00802148
chr2R	22540437	22540977	-	FBgn0003175	px	protein_coding	0	0	0	5	0	3	0	0	0	0.0169796	0	0
chr2R	22555218	22556794	-	FBgn0003175	px	protein_coding	0	4	4	4	5	8	0	0.012736	0.0134012	0.0135836	0.0200537	0.0200537
chr2R	23665294	23666035	+	FBgn0266377	Pde8	protein_coding	22	11	9	15	22	11	0.0867264	0.0350239	0.0301526	0.0509387	0.0882363	0.0882363
chr2R	23665294	23672088	+	FBgn0266377	Pde8	protein_coding	0	3	0	0	3	0	0	0.00955198	0	0	0.0120322	0.0120322
chr2R	23722210	23722875	+	FBgn0034897	Sesn	protein_coding	7	7	2	7	6	3	0.0275948	0.022288	0.00670058	0.0237714	0.0240644	0.0240644
chr2R	23722210	23729234	+	FBgn0034897	Sesn	protein_coding	3	0	0	0	0	0	0.0118263	0	0	0	0	0
chr2R	23929314	23932814	-	FBgn0263006	SERCA	protein_coding	0	0	0	2	0	0	0	0	0	0.00679182	0	0
chr2R	24060534	24061240	-	FBgn0034968	RpL12	protein_coding	0	4	0	0	0	0	0	0.012736	0	0	0	0
chr2R	24392880	24401342	-	FBgn0035001	Slik	protein_coding	3	6	4	10	6	5	0.0118263	0.019104	0.0134012	0.0339591	0.0240644	0.0240644
chr2R	24400200	24401342	-	FBgn0035001	Slik	protein_coding	13	11	15	13	12	5	0.0512474	0.0350239	0.0502543	0.0441468	0.0481289	0.0481289
chr2R	24532440	24541020	+	n/a	n/a	n/a	81	103	87	98	76	71	0.319311	0.327951	0.291475	0.332799	0.304816	0.304816
chr2R	24532450	24541020	+	n/a	n/a	n/a	0	0	0	0	0	2	0	0	0	0	0	0
chr2R	24620702	24621651	-	FBgn0035041	CG13594	protein_coding	0	0	0	0	0	2	0	0	0	0	0	0
chr2R	24620702	24625319	-	FBgn0035041	CG13594	protein_coding	81	94	96	129	104	113	0.319311	0.299295	0.321628	0.438072	0.417117	0.417117
chr2R	24623673	24625319	-	FBgn0035041	CG13594	protein_coding	277	356	302	313	237	244	1.09196	1.1335	1.01179	1.06292	0.950545	0.950545
chr2R	24631495	24631847	-	FBgn0264328	FBgn0015040	n/a	n/a	0	2	0	0	0	0	0	0.00636799	0	0	0	0
chr2R	24682214	24682441	-	FBgn0035049	Mmp1	protein_coding	0	4	3	3	2	0	0	0.012736	0.0100509	0.0101877	0.00802148	0.00802148
chr2R	24771725	24772795	-	FBgn0035060	Eps-15	protein_coding	13	16	19	27	21	17	0.0512474	0.0509439	0.0636555	0.0916896	0.0842255	0.0842255
chr2R	24882631	24883612	+	FBgn0085442	NKAIN	protein_coding	0	0	0	4	2	2	0	0	0	0.0135836	0.00802148	0.00802148
chr2R	24882631	24883734	+	FBgn0085442	NKAIN	protein_coding	3	3	0	0	0	0	0.0118263	0.00955198	0	0	0	0
chr2R	2493959	2495023	-	n/a	n/a	n/a	9	7	0	8	6	0	0.035479	0.022288	0	0.0271673	0.0240644	0.0240644
chr2R	24960930	24961747	-	FBgn0035087	CG2765	protein_coding	7	5	3	5	4	3	0.0275948	0.01592	0.0100509	0.0169796	0.016043	0.016043
chr2R	24961120	24961747	-	FBgn0035087	CG2765	protein_coding	10	25	12	20	13	7	0.0394211	0.0795998	0.0402035	0.0679182	0.0521396	0.0521396
chr2R	25002288	25006083	-	FBgn0265434	zip	protein_coding	0	2	2	2	2	0	0	0.00636799	0.00670058	0.00679182	0.00802148	0.00802148
chr2R	25072816	25078006	-	FBgn0004919	gol	protein_coding	2	0	0	0	0	0	0.00788422	0	0	0	0	0
chr2R	25077174	25078006	-	FBgn0004919	gol	protein_coding	0	2	2	0	0	2	0	0.00636799	0.00670058	0	0	0
chr2R	2520579	2522730	-	FBgn0058263	MFS17	protein_coding	2	0	5	6	0	0	0.00788422	0	0.0167514	0.0203755	0	0
chr2R	2521441	2522730	-	FBgn0058263	MFS17	protein_coding	44	65	51	73	57	66	0.173453	0.20696	0.170865	0.247901	0.228612	0.228612
chr2R	3900797	3901330	-	FBgn0262124	uex	protein_coding	2	0	3	4	4	4	0.00788422	0	0.0100509	0.0135836	0.016043	0.016043
chr2R	3918151	3919358	-	FBgn0262124	uex	protein_coding	45	45	41	66	67	57	0.177395	0.14328	0.137362	0.22413	0.26872	0.26872
chr2R	3918151	3933463	-	FBgn0262124	uex	protein_coding	0	0	0	2	0	0	0	0	0	0.00679182	0	0
chr2R	3918151	3938885	-	FBgn0262124	uex	protein_coding	2	5	8	0	3	2	0.00788422	0.01592	0.0268023	0	0.0120322	0.0120322
chr2R	3918151	3944011	-	FBgn0262124	uex	protein_coding	0	5	0	4	0	3	0	0.01592	0	0.0135836	0	0
chr2R	3918151	3948182	-	FBgn0262124	uex	protein_coding	0	0	0	0	0	2	0	0	0	0	0	0
chr2R	3918151	3952354	-	n/a	n/a	n/a	0	2	2	0	0	0	0	0.00636799	0.00670058	0	0	0
chr2R	3918151	3956526	-	n/a	n/a	n/a	2	0	0	0	0	0	0.00788422	0	0	0	0	0
chr2R	3918151	3966560	-	n/a	n/a	n/a	2	0	0	0	0	0	0.00788422	0	0	0	0	0
chr2R	3918151	3974134	-	n/a	n/a	n/a	0	0	0	0	0	3	0	0	0	0	0	0
chr2R	3918151	3982484	-	n/a	n/a	n/a	0	2	0	0	0	0	0	0.00636799	0	0	0	0
chr2R	3918151	3990732	-	n/a	n/a	n/a	2	0	0	0	0	0	0.00788422	0	0	0	0	0
chr2R	3918151	3994907	-	n/a	n/a	n/a	2	0	0	0	0	3	0.00788422	0	0	0	0	0
chr2R	3933011	3933463	-	FBgn0262124	uex	protein_coding	12	8	11	15	19	12	0.0473053	0.025472	0.0368532	0.0509387	0.0762041	0.0762041
chr2R	3933011	3938885	-	FBgn0262124	uex	protein_coding	0	0	0	0	0	2	0	0	0	0	0	0
chr2R	3933157	3933463	-	FBgn0262124	uex	protein_coding	33	46	44	59	53	42	0.13009	0.146464	0.147413	0.200359	0.212569	0.212569
chr2R	3933157	3938885	-	FBgn0262124	uex	protein_coding	4	0	0	0	0	0	0.0157684	0	0	0	0	0
chr2R	3938552	3938885	-	FBgn0262124	uex	protein_coding	89	118	95	150	133	129	0.350848	0.375711	0.318278	0.509387	0.533428	0.533428
chr2R	3938552	3956526	-	n/a	n/a	n/a	0	2	0	0	0	0	0	0.00636799	0	0	0	0
chr2R	4029741	4030297	+	FBgn0046706	Haspin	protein_coding	231	233	230	489	405	353	0.910627	0.741871	0.770567	1.6606	1.62435	1.62435
chr2R	4029751	4030297	+	FBgn0046706	Haspin	protein_coding	0	0	2	0	0	0	0	0	0.00670058	0	0	0
chr2R	4261821	4263798	-	n/a	n/a	n/a	2	4	3	0	0	0	0.00788422	0.012736	0.0100509	0	0	0
chr2R	4350549	4351218	-	FBgn0260798	Gprk1	protein_coding	4	4	2	16	4	5	0.0157684	0.012736	0.00670058	0.0543346	0.016043	0.016043
chr2R	4378369	4379155	-	FBgn0260798	Gprk1	protein_coding	0	0	0	2	2	0	0	0	0	0.00679182	0.00802148	0.00802148
chr2R	4407981	4409745	-	FBgn0260798	Gprk1	protein_coding	4	7	7	7	12	8	0.0157684	0.022288	0.023452	0.0237714	0.0481289	0.0481289
chr2R	4560361	4563081	+	FBgn0046692	Stlk	protein_coding	0	0	0	0	2	4	0	0	0	0	0.00802148	0.00802148
chr2R	4599269	4607320	+	FBgn0260799	p120ctn	protein_coding	0	0	0	0	3	4	0	0	0	0	0.0120322	0.0120322
chr2R	4599269	4609275	+	FBgn0260799	p120ctn	protein_coding	0	0	0	3	4	4	0	0	0	0.0101877	0.016043	0.016043
chr2R	4606764	4607320	+	FBgn0260799	p120ctn	protein_coding	4	7	5	13	6	15	0.0157684	0.022288	0.0167514	0.0441468	0.0240644	0.0240644
chr2R	4606764	4609275	+	FBgn0260799	p120ctn	protein_coding	0	0	0	4	0	0	0	0	0	0.0135836	0	0
chr2R	4693248	4695610	-	FBgn0026401	Nipped-B	protein_coding	0	2	0	0	0	0	0	0.00636799	0	0	0	0
chr2R	4695119	4695610	-	FBgn0026401	Nipped-B	protein_coding	0	4	0	3	4	5	0	0.012736	0	0.0101877	0.016043	0.016043
chr2R	4695119	4699151	-	FBgn0026401	Nipped-B	protein_coding	5	0	0	0	2	0	0.0197105	0	0	0	0.00802148	0.00802148
chr2R	4698503	4701261	-	FBgn0026401	Nipped-B	protein_coding	0	3	2	0	0	3	0	0.00955198	0.00670058	0	0	0
chr2R	4700389	4701261	-	FBgn0026401	Nipped-B	protein_coding	8	7	8	17	2	9	0.0315369	0.022288	0.0268023	0.0577305	0.00802148	0.00802148
chr2R	4711814	4712775	-	FBgn0026401	Nipped-B	protein_coding	13	10	14	13	12	11	0.0512474	0.0318399	0.0469041	0.0441468	0.0481289	0.0481289
chr2R	4719770	4720210	-	FBgn0026401	Nipped-B	protein_coding	3	2	0	0	0	0	0.0118263	0.00636799	0	0	0	0
chr2R	4749222	4749513	+	FBgn0039994	conu	protein_coding	4	7	4	17	16	13	0.0157684	0.022288	0.0134012	0.0577305	0.0641718	0.0641718
chr2R	4749222	4754670	+	FBgn0039994	conu	protein_coding	53	37	51	107	104	104	0.208932	0.117808	0.170865	0.363362	0.417117	0.417117
chr2R	4749222	4756259	+	FBgn0039994	conu	protein_coding	0	0	0	2	2	0	0	0	0	0.00679182	0.00802148	0.00802148
chr2R	4749222	4757968	+	FBgn0039994	conu	protein_coding	23	19	27	75	56	33	0.0906685	0.0604959	0.0904578	0.254693	0.224601	0.224601
chr2R	4754500	4756259	+	FBgn0039994	conu	protein_coding	0	0	0	2	4	2	0	0	0	0.00679182	0.016043	0.016043
chr2R	4754500	4757968	+	FBgn0039994	conu	protein_coding	2	2	0	10	2	14	0.00788422	0.00636799	0	0.0339591	0.00802148	0.00802148
chr2R	5120763	5121652	-	FBgn0026238	gus	protein_coding	0	0	0	2	0	2	0	0	0	0.00679182	0	0
chr2R	5172829	5177494	+	n/a	n/a	n/a	0	0	0	0	2	0	0	0	0	0	0.00802148	0.00802148
chr2R	5180550	5181767	-	FBgn0053554	Nipped-A	protein_coding	3	0	0	0	0	0	0.0118263	0	0	0	0	0
chr2R	5201446	5204278	-	FBgn0053554	Nipped-A	protein_coding	2	2	3	0	0	0	0.00788422	0.00636799	0.0100509	0	0	0
chr2R	5203752	5204278	-	FBgn0053554	Nipped-A	protein_coding	6	8	5	14	16	10	0.0236527	0.025472	0.0167514	0.0475427	0.0641718	0.0641718
chr2R	5241896	5242582	-	FBgn0053554	Nipped-A	protein_coding	3	0	3	8	3	3	0.0118263	0	0.0100509	0.0271673	0.0120322	0.0120322
chr2R	5241896	5246137	-	FBgn0053554	Nipped-A	protein_coding	11	10	5	15	8	15	0.0433632	0.0318399	0.0167514	0.0509387	0.0320859	0.0320859
chr2R	5307414	5320615	+	FBgn0261403	sxc	protein_coding	0	4	0	0	0	0	0	0.012736	0	0	0	0
chr2R	5316269	5320615	+	FBgn0261403	sxc	protein_coding	31	29	37	48	30	29	0.122205	0.0923358	0.123961	0.163004	0.120322	0.120322
chr2R	5316269	5328028	+	FBgn0261403	sxc	protein_coding	3	0	0	0	0	0	0.0118263	0	0	0	0	0
chr2R	5320008	5320615	+	FBgn0261403	sxc	protein_coding	8	9	10	8	6	3	0.0315369	0.0286559	0.0335029	0.0271673	0.0240644	0.0240644
chr2R	5423750	5424239	+	FBgn0286203	stw	protein_coding	100	90	93	107	98	105	0.394211	0.286559	0.311577	0.363362	0.393053	0.393053
chr2R	5435652	5441070	+	FBgn0286203	stw	protein_coding	0	0	0	0	4	0	0	0	0	0	0.016043	0.016043
chr2R	5439570	5441070	+	FBgn0286203	stw	protein_coding	0	2	0	0	0	0	0	0.00636799	0	0	0	0
chr2R	5684804	5688038	-	FBgn0033033	scaf	protein_coding	0	0	0	2	0	0	0	0	0	0.00679182	0	0
chr2R	5716649	5717763	-	FBgn0267978	ap	protein_coding	8	6	8	4	6	4	0.0315369	0.019104	0.0268023	0.0135836	0.0240644	0.0240644
chr2R	5716649	5717766	-	FBgn0267978	ap	protein_coding	88	85	89	103	86	99	0.346906	0.270639	0.298176	0.349779	0.344924	0.344924
chr2R	5716649	5727416	-	FBgn0267978	ap	protein_coding	0	0	0	0	2	0	0	0	0	0	0.00802148	0.00802148
chr2R	5716649	5778713	-	n/a	n/a	n/a	0	2	2	0	0	0	0	0.00636799	0.00670058	0	0	0
chr2R	5717282	5717766	-	FBgn0267978	ap	protein_coding	2	3	0	6	3	4	0.00788422	0.00955198	0	0.0203755	0.0120322	0.0120322
chr2R	5717282	5763634	-	n/a	n/a	n/a	2	0	0	0	0	0	0.00788422	0	0	0	0	0
chr2R	5725821	5726380	-	FBgn0267978	ap	protein_coding	17	22	25	16	13	12	0.0670158	0.0700479	0.0837572	0.0543346	0.0521396	0.0521396
chr2R	5725821	5727416	-	FBgn0267978	ap	protein_coding	55	36	46	33	28	34	0.216816	0.114624	0.154113	0.112065	0.112301	0.112301
chr2R	5725821	5727487	-	FBgn0267978	ap	protein_coding	4	0	0	0	0	0	0.0157684	0	0	0	0	0
chr2R	5725821	5728952	-	n/a	n/a	n/a	2	0	0	2	0	0	0.00788422	0	0	0.00679182	0	0
chr2R	5725821	5737592	-	n/a	n/a	n/a	23	15	30	15	17	21	0.0906685	0.0477599	0.100509	0.0509387	0.0681826	0.0681826
chr2R	5725821	5738561	-	n/a	n/a	n/a	0	2	0	0	0	0	0	0.00636799	0	0	0	0
chr2R	5725821	5742937	-	n/a	n/a	n/a	0	5	0	0	0	4	0	0.01592	0	0	0	0
chr2R	5725821	5745676	-	n/a	n/a	n/a	0	0	3	0	0	0	0	0	0.0100509	0	0	0
chr2R	5725821	5763634	-	n/a	n/a	n/a	9	12	7	6	6	2	0.035479	0.0382079	0.023452	0.0203755	0.0240644	0.0240644
chr2R	5725821	5778126	-	n/a	n/a	n/a	0	0	2	0	0	0	0	0	0.00670058	0	0	0
chr2R	5725821	5778324	-	n/a	n/a	n/a	0	0	3	0	0	0	0	0	0.0100509	0	0	0
chr2R	5725821	5778627	-	n/a	n/a	n/a	0	2	0	0	0	0	0	0.00636799	0	0	0	0
chr2R	5725821	5778713	-	n/a	n/a	n/a	9	5	10	8	3	2	0.035479	0.01592	0.0335029	0.0271673	0.0120322	0.0120322
chr2R	5725821	5792002	-	n/a	n/a	n/a	0	0	0	0	2	0	0	0	0	0	0.00802148	0.00802148
chr2R	5725821	5792515	-	n/a	n/a	n/a	2	6	0	4	0	0	0.00788422	0.019104	0	0.0135836	0	0
chr2R	5766453	5770605	+	FBgn0266580	Gp210	protein_coding	0	0	0	0	2	0	0	0	0	0	0.00802148	0.00802148
chr2R	5767285	5768060	+	FBgn0266580	Gp210	protein_coding	0	0	0	0	2	2	0	0	0	0	0.00802148	0.00802148
chr2R	5769343	5770856	+	FBgn0266580	Gp210	protein_coding	0	0	0	0	0	2	0	0	0	0	0	0
chr2R	5992129	6001423	+	FBgn0264959	Src42A	protein_coding	0	0	4	0	0	0	0	0	0.0134012	0	0	0
chr2R	5997764	6001423	+	FBgn0264959	Src42A	protein_coding	11	10	9	10	7	10	0.0433632	0.0318399	0.0301526	0.0339591	0.0280752	0.0280752
chr2R	6003797	6032721	-	n/a	n/a	n/a	2	2	0	0	2	2	0.00788422	0.00636799	0	0	0.00802148	0.00802148
chr2R	6009063	6009501	+	FBgn0264959	Src42A	protein_coding	0	2	0	3	3	0	0	0.00636799	0	0.0101877	0.0120322	0.0120322
chr2R	6009063	6011798	+	FBgn0264959	Src42A	protein_coding	3	0	2	4	0	3	0.0118263	0	0.00670058	0.0135836	0	0
chr2R	6010342	6032721	-	n/a	n/a	n/a	5	0	0	2	0	2	0.0197105	0	0	0.00679182	0	0
chr2R	6032098	6032721	-	FBgn0033052	SCAP	protein_coding	6	8	5	4	6	0	0.0236527	0.025472	0.0167514	0.0135836	0.0240644	0.0240644
chr2R	6122882	6152550	-	FBgn0000546	EcR	protein_coding	2	0	0	2	0	0	0.00788422	0	0	0.00679182	0	0
chr2R	6233266	6236059	+	FBgn0263144	bin3	protein_coding	0	0	3	3	0	0	0	0	0.0100509	0.0101877	0	0
chr2R	6249412	6250852	+	FBgn0033075	Pld	protein_coding	4	2	6	7	7	13	0.0157684	0.00636799	0.0201017	0.0237714	0.0280752	0.0280752
chr2R	6254845	6255600	+	n/a	n/a	n/a	0	0	0	0	0	2	0	0	0	0	0	0
chr2R	6291046	6291622	-	n/a	n/a	n/a	0	0	0	2	0	0	0	0	0	0.00679182	0	0
chr2R	6691698	6692236	+	FBgn0033092	CG9422	protein_coding	0	0	0	2	0	0	0	0	0	0.00679182	0	0
chr2R	6928509	6930370	-	FBgn0053558	mim	protein_coding	0	3	0	0	0	3	0	0.00955198	0	0	0	0
chr2R	7047277	7047656	+	FBgn0033134	Tsp42El	protein_coding	3	0	0	0	0	0	0.0118263	0	0	0	0	0
chr2R	7322560	7368732	-	FBgn0033159	Dscam1	protein_coding	0	0	0	0	0	2	0	0	0	0	0	0
chr2R	7323819	7324737	-	FBgn0033159	Dscam1	protein_coding	0	0	0	0	2	0	0	0	0	0	0.00802148	0.00802148
chr2R	7345485	7361867	-	FBgn0033159	Dscam1	protein_coding	9	4	10	0	0	0	0.035479	0.012736	0.0335029	0	0	0
chr2R	7347849	7363194	-	FBgn0033159	Dscam1	protein_coding	0	2	0	0	0	2	0	0.00636799	0	0	0	0
chr2R	7347849	7363490	-	FBgn0033159	Dscam1	protein_coding	0	3	3	0	0	0	0	0.00955198	0.0100509	0	0	0
chr2R	7347849	7363765	-	FBgn0033159	Dscam1	protein_coding	2	0	0	0	0	2	0.00788422	0	0	0	0	0
chr2R	7347849	7364617	-	FBgn0033159	Dscam1	protein_coding	0	0	2	0	0	0	0	0	0.00670058	0	0	0
chr2R	7347849	7364893	-	FBgn0033159	Dscam1	protein_coding	0	0	2	0	0	0	0	0	0.00670058	0	0	0
chr2R	7347849	7365179	-	FBgn0033159	Dscam1	protein_coding	0	3	0	6	4	0	0	0.00955198	0	0.0203755	0.016043	0.016043
chr2R	7347849	7365482	-	FBgn0033159	Dscam1	protein_coding	2	0	0	0	0	0	0.00788422	0	0	0	0	0
chr2R	7347849	7366104	-	FBgn0033159	Dscam1	protein_coding	0	0	0	2	0	0	0	0	0	0.00679182	0	0
chr2R	7347849	7366966	-	FBgn0033159	Dscam1	protein_coding	0	0	4	2	0	6	0	0	0.0134012	0.00679182	0	0
chr2R	7347849	7368732	-	FBgn0033159	Dscam1	protein_coding	22	38	30	40	29	33	0.0867264	0.120992	0.100509	0.135836	0.116311	0.116311
chr2R	7347849	7377714	-	FBgn0033159	Dscam1	protein_coding	2	0	2	0	0	0	0.00788422	0	0.00670058	0	0	0
chr2R	7353186	7361867	-	FBgn0033159	Dscam1	protein_coding	0	0	0	0	0	2	0	0	0	0	0	0
chr2R	7360082	7363765	-	FBgn0033159	Dscam1	protein_coding	0	5	0	0	0	0	0	0.01592	0	0	0	0
chr2R	7361718	7363490	-	FBgn0033159	Dscam1	protein_coding	0	0	0	0	3	0	0	0	0	0	0.0120322	0.0120322
chr2R	7361718	7363765	-	FBgn0033159	Dscam1	protein_coding	0	2	0	0	2	0	0	0.00636799	0	0	0.00802148	0.00802148
chr2R	7361718	7365179	-	FBgn0033159	Dscam1	protein_coding	0	0	0	0	3	0	0	0	0	0	0.0120322	0.0120322
chr2R	7361718	7366104	-	FBgn0033159	Dscam1	protein_coding	0	3	4	0	3	4	0	0.00955198	0.0134012	0	0.0120322	0.0120322
chr2R	7361718	7368732	-	FBgn0033159	Dscam1	protein_coding	4	3	0	0	2	4	0.0157684	0.00955198	0	0	0.00802148	0.00802148
chr2R	7368388	7368732	-	FBgn0033159	Dscam1	protein_coding	0	0	0	0	2	0	0	0	0	0	0.00802148	0.00802148
chr2R	7455302	7455769	-	FBgn0025885	Inos	protein_coding	2	2	3	0	0	3	0.00788422	0.00636799	0.0100509	0	0	0
chr2R	7469360	7470882	-	FBgn0010548	Aldh-III	protein_coding	3	3	4	0	3	0	0.0118263	0.00955198	0.0134012	0	0.0120322	0.0120322
chr2R	7596507	7606244	-	FBgn0033196	CG1358	protein_coding	0	0	0	5	0	0	0	0	0	0.0169796	0	0
chr2R	7602432	7606244	-	FBgn0033196	CG1358	protein_coding	6	16	8	10	8	10	0.0236527	0.0509439	0.0268023	0.0339591	0.0320859	0.0320859
chr2R	7603122	7606244	-	FBgn0033196	CG1358	protein_coding	0	0	3	0	0	0	0	0	0.0100509	0	0	0
chr2R	7605944	7606244	-	FBgn0033196	CG1358	protein_coding	0	0	0	0	4	0	0	0	0	0	0.016043	0.016043
chr2R	7626491	7627172	+	FBgn0263077	CG43340	protein_coding	10	7	2	11	5	18	0.0394211	0.022288	0.00670058	0.037355	0.0200537	0.0200537
chr2R	7684974	7686954	-	FBgn0033212	LRR	protein_coding	6	5	2	0	2	0	0.0236527	0.01592	0.00670058	0	0.00802148	0.00802148
chr2R	7684974	7688293	-	FBgn0033212	LRR	protein_coding	0	2	0	0	0	0	0	0.00636799	0	0	0	0
chr2R	7686544	7686954	-	FBgn0033212	LRR	protein_coding	0	0	2	0	4	0	0	0	0.00670058	0	0.016043	0.016043
chr2R	7686544	7688293	-	FBgn0033212	LRR	protein_coding	0	0	5	2	0	2	0	0	0.0167514	0.00679182	0	0
chr2R	7725689	7729708	-	FBgn0042135	CG18812	protein_coding	2	0	5	0	5	5	0.00788422	0	0.0167514	0	0.0200537	0.0200537
chr2R	7727942	7729708	-	FBgn0042135	CG18812	protein_coding	7	0	4	6	2	2	0.0275948	0	0.0134012	0.0203755	0.00802148	0.00802148
chr2R	7778475	7779885	-	FBgn0266526	FBgn0050497	n/a	n/a	17	10	17	21	18	15	0.0670158	0.0318399	0.0569549	0.0713141	0.0721933	0.0721933
chr2R	7778475	7782785	-	n/a	n/a	n/a	0	0	0	0	2	0	0	0	0	0	0.00802148	0.00802148
chr2R	7778475	7782821	-	n/a	n/a	n/a	17	17	17	34	20	16	0.0670158	0.0541279	0.0569549	0.115461	0.0802148	0.0802148
chr2R	7803512	7804938	-	FBgn0033224	Nop17l	protein_coding	2	0	0	0	0	0	0.00788422	0	0	0	0	0
chr2R	7833311	7833502	-	FBgn0033229	CG12822	protein_coding	0	0	2	0	0	0	0	0	0.00670058	0	0	0
chr2R	7947605	7948520	-	FBgn0033236	CG14764	protein_coding	2	4	3	9	3	4	0.00788422	0.012736	0.0100509	0.0305632	0.0120322	0.0120322
chr2R	7982641	7985451	-	FBgn0033246	ACC	protein_coding	0	5	3	0	3	0	0	0.01592	0.0100509	0	0.0120322	0.0120322
chr2R	7984881	7985451	-	FBgn0033246	ACC	protein_coding	3	0	2	3	5	8	0.0118263	0	0.00670058	0.0101877	0.0200537	0.0200537
chr2R	8069871	8072778	+	FBgn0020279	lig	protein_coding	0	0	3	0	0	4	0	0	0.0100509	0	0	0
chr2R	8075473	8076448	+	FBgn0020279	lig	protein_coding	5	3	9	4	8	7	0.0197105	0.00955198	0.0301526	0.0135836	0.0320859	0.0320859
chr2R	8660843	8662769	+	FBgn0003892	ptc	protein_coding	0	3	3	3	0	5	0	0.00955198	0.0100509	0.0101877	0	0
chr2R	8674647	8676607	+	FBgn0263120	Acsl	protein_coding	36	45	62	59	36	27	0.141916	0.14328	0.207718	0.200359	0.144387	0.144387
chr2R	8674647	8679134	+	FBgn0263120	Acsl	protein_coding	5	3	0	5	3	3	0.0197105	0.00955198	0	0.0169796	0.0120322	0.0120322
chr2R	8674647	8682021	+	FBgn0263120	Acsl	protein_coding	2	2	0	0	0	0	0.00788422	0.00636799	0	0	0	0
chr2R	8678430	8679134	+	FBgn0263120	Acsl	protein_coding	14	12	14	14	10	5	0.0551895	0.0382079	0.0469041	0.0475427	0.0401074	0.0401074
chr2R	9124744	9126066	-	FBgn0027561	CG18659	protein_coding	0	2	5	0	0	0	0	0.00636799	0.0167514	0	0	0
chr2R	9124744	9126213	-	FBgn0027561	CG18659	protein_coding	24	15	22	18	14	22	0.0946106	0.0477599	0.0737064	0.0611264	0.0561504	0.0561504
chr2R	9125551	9126213	-	FBgn0027561	CG18659	protein_coding	2	2	0	5	2	2	0.00788422	0.00636799	0	0.0169796	0.00802148	0.00802148
chr2R	9127419	9128641	-	FBgn0027561	CG18659	protein_coding	2	0	0	2	2	2	0.00788422	0	0	0.00679182	0.00802148	0.00802148
chr2R	9207914	9208344	+	FBgn0262515	VhaAC45	protein_coding	0	0	0	2	0	0	0	0	0	0.00679182	0	0
chr2R	9258840	9267976	-	FBgn0020621	Pkn	protein_coding	0	0	0	0	8	5	0	0	0	0	0.0320859	0.0320859
chr2R	9265490	9267976	-	FBgn0020621	Pkn	protein_coding	62	60	78	91	49	57	0.244411	0.19104	0.261323	0.309028	0.196526	0.196526
chr2R	9403707	9404458	-	FBgn0016078	wun	protein_coding	0	0	0	2	2	0	0	0	0	0.00679182	0.00802148	0.00802148
chr2R	9449086	9450274	+	FBgn0259234	Camta	protein_coding	2	5	2	0	3	5	0.00788422	0.01592	0.00670058	0	0.0120322	0.0120322
chr2R	9466872	9470164	+	FBgn0259234	Camta	protein_coding	0	0	0	2	0	0	0	0	0	0.00679182	0	0
chr2R	9532346	9532984	+	FBgn0259246	brp	protein_coding	11	3	20	5	2	8	0.0433632	0.00955198	0.0670058	0.0169796	0.00802148	0.00802148
chr2R	9917457	9918848	-	FBgn0011656	Mef2	protein_coding	2	0	0	0	0	0	0.00788422	0	0	0	0	0
chr2R	9919429	9922003	-	FBgn0011656	Mef2	protein_coding	0	0	4	0	0	0	0	0	0.0134012	0	0	0
chr2R	9919447	9922003	-	FBgn0011656	Mef2	protein_coding	18	21	14	28	19	22	0.070958	0.0668639	0.0469041	0.0950855	0.0762041	0.0762041
chr2R	9920519	9922003	-	FBgn0011656	Mef2	protein_coding	0	4	0	3	7	5	0	0.012736	0	0.0101877	0.0280752	0.0280752
chr3L	1003396	1003821	-	FBgn0024277	trio	protein_coding	9	10	14	11	19	18	0.035479	0.0318399	0.0469041	0.037355	0.0762041	0.0762041
chr3L	1009322	1009739	-	FBgn0024277	trio	protein_coding	3	2	7	2	3	6	0.0118263	0.00636799	0.023452	0.00679182	0.0120322	0.0120322
chr3L	10568129	10568605	+	FBgn0052062	Rbfox1	protein_coding	0	2	0	0	3	0	0	0.00636799	0	0	0.0120322	0.0120322
chr3L	10568129	10576475	+	FBgn0052062	Rbfox1	protein_coding	0	0	0	5	0	0	0	0	0	0.0169796	0	0
chr3L	10584816	10585539	+	FBgn0052062	Rbfox1	protein_coding	4	3	0	8	4	6	0.0157684	0.00955198	0	0.0271673	0.016043	0.016043
chr3L	10584816	10587687	+	FBgn0052062	Rbfox1	protein_coding	0	2	0	2	0	0	0	0.00636799	0	0.00679182	0	0
chr3L	10646863	10659668	-	FBgn0052066	CG32066	protein_coding	0	3	4	3	3	3	0	0.00955198	0.0134012	0.0101877	0.0120322	0.0120322
chr3L	10805299	10809759	+	n/a	n/a	n/a	0	4	3	2	4	4	0	0.012736	0.0100509	0.00679182	0.016043	0.016043
chr3L	11183634	11184419	-	FBgn0036144	GlcAT-P	protein_coding	2	2	6	4	3	0	0.00788422	0.00636799	0.0201017	0.0135836	0.0120322	0.0120322
chr3L	11202215	11203672	-	FBgn0036147	Plod	protein_coding	11	6	19	23	25	17	0.0433632	0.019104	0.0636555	0.0781059	0.100269	0.100269
chr3L	11204905	11266149	-	n/a	n/a	n/a	0	5	0	0	0	0	0	0.01592	0	0	0	0
chr3L	11222615	11224224	+	FBgn0261553	CG42671	protein_coding	4	0	0	0	6	0	0.0157684	0	0	0	0.0240644	0.0240644
chr3L	11222615	11226801	+	FBgn0261553	CG42671	protein_coding	0	0	0	0	3	3	0	0	0	0	0.0120322	0.0120322
chr3L	11222618	11224224	+	FBgn0261553	CG42671	protein_coding	2	5	3	3	2	3	0.00788422	0.01592	0.0100509	0.0101877	0.00802148	0.00802148
chr3L	11222618	11226801	+	FBgn0261553	CG42671	protein_coding	2	0	0	6	0	5	0.00788422	0	0	0.0203755	0	0
chr3L	11541778	11542834	-	FBgn0259481	Mob2	protein_coding	0	2	5	2	7	3	0	0.00636799	0.0167514	0.00679182	0.0280752	0.0280752
chr3L	11651994	11653072	+	FBgn0052085	CG32085	protein_coding	6	8	6	9	5	7	0.0236527	0.025472	0.0201017	0.0305632	0.0200537	0.0200537
chr3L	11831727	11832246	-	FBgn0000404	CycA	protein_coding	2	3	3	4	0	3	0.00788422	0.00955198	0.0100509	0.0135836	0	0
chr3L	12412011	12414086	-	FBgn0052103	CG32103	protein_coding	3	12	5	4	8	3	0.0118263	0.0382079	0.0167514	0.0135836	0.0320859	0.0320859
chr3L	12413448	12414086	-	FBgn0052103	CG32103	protein_coding	2	0	0	0	0	0	0.00788422	0	0	0	0	0
chr3L	12517428	12518667	+	FBgn0041775	tral	protein_coding	0	5	0	2	0	0	0	0.01592	0	0.00679182	0	0
chr3L	12851309	12852277	+	FBgn0036318	Wbp2	protein_coding	30	28	33	30	23	14	0.118263	0.0891518	0.11056	0.101877	0.092247	0.092247
chr3L	1299762	1299931	-	FBgn0025682	scf	protein_coding	0	0	2	0	0	0	0	0	0.00670058	0	0	0
chr3L	1344404	1346450	-	FBgn0267487	Ptp61F	protein_coding	0	6	5	5	2	3	0	0.019104	0.0167514	0.0169796	0.00802148	0.00802148
chr3L	1350372	1379374	-	FBgn0267487	Ptp61F	protein_coding	0	2	0	3	4	2	0	0.00636799	0	0.0101877	0.016043	0.016043
chr3L	1350372	1379578	-	FBgn0267487	Ptp61F	protein_coding	0	0	0	0	2	0	0	0	0	0	0.00802148	0.00802148
chr3L	1350372	1392498	-	FBgn0267487	Ptp61F	protein_coding	0	3	0	0	3	0	0	0.00955198	0	0	0.0120322	0.0120322
chr3L	135458	136335	+	FBgn0020386	Pdk1	protein_coding	84	99	101	85	75	96	0.331137	0.315215	0.338379	0.288652	0.300806	0.300806
chr3L	14039048	14040594	+	FBgn0026418	Hsc70Cb	protein_coding	8	6	8	8	2	2	0.0315369	0.019104	0.0268023	0.0271673	0.00802148	0.00802148
chr3L	14664296	14665070	+	FBgn0041604	dlp	protein_coding	0	0	2	0	0	0	0	0	0.00670058	0	0	0
chr3L	14753631	14754550	-	FBgn0013263	FBgn0260233	n/a	n/a	0	0	0	3	0	0	0	0	0	0.0101877	0	0
chr3L	14756904	14757330	-	FBgn0260233	FBgn0013263	n/a	n/a	3	3	4	10	5	4	0.0118263	0.00955198	0.0134012	0.0339591	0.0200537	0.0200537
chr3L	14763053	14765684	+	FBgn0036446	CG9384	protein_coding	0	3	4	3	0	2	0	0.00955198	0.0134012	0.0101877	0	0
chr3L	14777339	14777766	-	FBgn0036449	bmm	protein_coding	5	0	2	0	2	0	0.0197105	0	0.00670058	0	0.00802148	0.00802148
chr3L	14778340	14779022	-	FBgn0036449	bmm	protein_coding	7	6	4	8	0	3	0.0275948	0.019104	0.0134012	0.0271673	0	0
chr3L	1487759	1488507	-	FBgn0020248	stet	protein_coding	0	0	0	2	0	0	0	0	0	0.00679182	0	0
chr3L	1499772	1500388	-	FBgn0028577	hfp	protein_coding	2	2	2	3	3	2	0.00788422	0.00636799	0.00670058	0.0101877	0.0120322	0.0120322
chr3L	15074684	15076045	-	FBgn0086690	Plp	protein_coding	3	3	0	0	0	0	0.0118263	0.00955198	0	0	0	0
chr3L	15126216	15126647	+	FBgn0036480	Cep135	protein_coding	0	5	3	0	0	0	0	0.01592	0.0100509	0	0	0
chr3L	1526334	1528076	-	FBgn0035227	Iml1	protein_coding	0	0	0	0	4	0	0	0	0	0	0.016043	0.016043
chr3L	1527190	1528076	-	FBgn0035227	Iml1	protein_coding	0	0	0	0	2	3	0	0	0	0	0.00802148	0.00802148
chr3L	15600416	15602515	+	FBgn0036518	RhoGAP71E	protein_coding	0	0	3	0	0	0	0	0	0.0100509	0	0	0
chr3L	1572969	1573764	+	FBgn0035236	CG12004	protein_coding	2	2	2	0	0	2	0.00788422	0.00636799	0.00670058	0	0	0
chr3L	15813246	15813626	-	FBgn0261722	fwe	protein_coding	0	0	0	2	0	2	0	0	0	0.00679182	0	0
chr3L	15818871	15819619	+	FBgn0036534	DCP2	protein_coding	0	2	0	0	0	0	0	0.00636799	0	0	0	0
chr3L	15946908	15947579	-	FBgn0000489	Pka-C3	protein_coding	0	3	0	0	0	0	0	0.00955198	0	0	0	0
chr3L	16023611	16052150	+	n/a	n/a	n/a	0	0	0	0	0	2	0	0	0	0	0	0
chr3L	16023611	16063173	+	n/a	n/a	n/a	2	3	0	4	0	6	0.00788422	0.00955198	0	0.0135836	0	0
chr3L	16023611	16063177	+	n/a	n/a	n/a	0	2	0	0	0	0	0	0.00636799	0	0	0	0
chr3L	16023852	16063173	+	n/a	n/a	n/a	13	10	21	10	23	16	0.0512474	0.0318399	0.0703561	0.0339591	0.092247	0.092247
chr3L	16029271	16063173	+	n/a	n/a	n/a	6	14	21	24	17	15	0.0236527	0.0445759	0.0703561	0.0815018	0.0681826	0.0681826
chr3L	16062131	16062862	+	FBgn0005536	Mbs	protein_coding	0	0	0	2	0	0	0	0	0	0.00679182	0	0
chr3L	16062131	16063173	+	FBgn0005536	Mbs	protein_coding	8	7	11	9	10	4	0.0315369	0.022288	0.0368532	0.0305632	0.0401074	0.0401074
chr3L	16116032	16116241	+	FBgn0010280	Taf4	protein_coding	4	0	2	0	0	2	0.0157684	0	0.00670058	0	0	0
chr3L	16148408	16148958	-	FBgn0036576	CG5151	protein_coding	27	31	40	27	29	23	0.106437	0.0987038	0.134012	0.0916896	0.116311	0.116311
chr3L	16482681	16493940	-	FBgn0053158	CG33158	protein_coding	0	0	0	2	0	0	0	0	0	0.00679182	0	0
chr3L	16502221	16518596	-	FBgn0263131	CG43373	protein_coding	2	7	3	14	3	3	0.00788422	0.022288	0.0100509	0.0475427	0.0120322	0.0120322
chr3L	16513334	16518596	-	FBgn0263131	CG43373	protein_coding	0	2	0	0	0	0	0	0.00636799	0	0	0	0
chr3L	16516652	16518596	-	FBgn0263131	CG43373	protein_coding	3	4	0	7	3	6	0.0118263	0.012736	0	0.0237714	0.0120322	0.0120322
chr3L	16651133	16651535	-	FBgn0260960	Baldspot	protein_coding	0	0	0	0	0	2	0	0	0	0	0	0
chr3L	16680812	16681370	-	FBgn0264605	FBgn0063485	n/a	n/a	5	5	3	4	4	4	0.0197105	0.01592	0.0100509	0.0135836	0.016043	0.016043
chr3L	16680812	16694296	-	FBgn0264605	FBgn0063485	n/a	n/a	0	0	0	2	4	0	0	0	0	0.00679182	0.016043	0.016043
chr3L	167476	168850	+	FBgn0035101	p130CAS	protein_coding	0	0	0	0	0	6	0	0	0	0	0	0
chr3L	16799045	16799954	-	FBgn0036663	CG9674	protein_coding	5	2	5	9	2	2	0.0197105	0.00636799	0.0167514	0.0305632	0.00802148	0.00802148
chr3L	16912129	16913398	+	FBgn0261565	Lmpt	protein_coding	4	2	0	3	4	2	0.0157684	0.00636799	0	0.0101877	0.016043	0.016043
chr3L	16913224	16913617	+	FBgn0261565	Lmpt	protein_coding	2	0	0	0	0	0	0.00788422	0	0	0	0	0
chr3L	16959099	16959884	+	FBgn0010352	Nc73EF	protein_coding	11	9	11	10	5	7	0.0433632	0.0286559	0.0368532	0.0339591	0.0200537	0.0200537
chr3L	16960538	16964978	+	FBgn0010352	Nc73EF	protein_coding	0	0	0	0	2	0	0	0	0	0	0.00802148	0.00802148
chr3L	1718706	1720169	-	FBgn0027594	drpr	protein_coding	0	4	0	8	0	3	0	0.012736	0	0.0271673	0	0
chr3L	1718706	1720384	-	FBgn0027594	drpr	protein_coding	0	0	0	0	0	2	0	0	0	0	0	0
chr3L	1723580	1724225	-	FBgn0027594	drpr	protein_coding	3	4	5	3	0	7	0.0118263	0.012736	0.0167514	0.0101877	0	0
chr3L	17540691	17541403	+	FBgn0259174	Nedd4	protein_coding	0	0	0	0	2	0	0	0	0	0	0.00802148	0.00802148
chr3L	17564606	17565725	-	FBgn0000567	Eip74EF	protein_coding	0	0	0	0	2	0	0	0	0	0	0.00802148	0.00802148
chr3L	17602675	17603383	-	FBgn0000567	Eip74EF	protein_coding	3	0	0	2	0	0	0.0118263	0	0	0.00679182	0	0
chr3L	1784907	1789101	-	FBgn0250789	alpha-Spec	protein_coding	0	0	0	0	3	0	0	0	0	0	0.0120322	0.0120322
chr3L	17959382	17959620	-	FBgn0000568	Eip75B	protein_coding	0	0	0	2	0	0	0	0	0	0.00679182	0	0
chr3L	18887061	18887746	-	FBgn0036821	CG3961	protein_coding	16	15	14	17	11	8	0.0630737	0.0477599	0.0469041	0.0577305	0.0441181	0.0441181
chr3L	18928150	18947051	-	n/a	n/a	n/a	0	0	0	0	0	2	0	0	0	0	0	0
chr3L	19068571	19070099	-	FBgn0036844	Mkp3	protein_coding	0	0	0	0	0	2	0	0	0	0	0	0
chr3L	19069487	19070099	-	FBgn0036844	Mkp3	protein_coding	2	0	0	0	0	3	0.00788422	0	0	0	0	0
chr3L	19085321	19110392	-	n/a	n/a	n/a	0	0	0	0	2	0	0	0	0	0	0.00802148	0.00802148
chr3L	19085321	19112519	-	n/a	n/a	n/a	13	11	10	14	16	17	0.0512474	0.0350239	0.0335029	0.0475427	0.0641718	0.0641718
chr3L	19110093	19112519	-	FBgn0036851	CG14082	protein_coding	3	5	0	10	3	5	0.0118263	0.01592	0	0.0339591	0.0120322	0.0120322
chr3L	19112469	19113245	+	FBgn0036851	CG14082	protein_coding	0	0	4	0	0	0	0	0	0.0134012	0	0	0
chr3L	19423774	19478095	-	n/a	n/a	n/a	0	0	0	0	0	3	0	0	0	0	0	0
chr3L	19572291	19575059	-	FBgn0005564	Shal	protein_coding	0	0	0	2	0	0	0	0	0	0.00679182	0	0
chr3L	19627231	19629753	-	FBgn0036896	wnd	protein_coding	0	3	3	0	0	0	0	0.00955198	0.0100509	0	0	0
chr3L	19949262	19949605	+	FBgn0004852	Ac76E	protein_coding	3	0	3	0	0	0	0.0118263	0	0.0100509	0	0	0
chr3L	20153164	20154144	-	FBgn0261556	CG42674	protein_coding	0	0	0	0	2	0	0	0	0	0	0.00802148	0.00802148
chr3L	20153164	20158668	-	FBgn0261556	CG42674	protein_coding	3	0	2	4	0	7	0.0118263	0	0.00670058	0.0135836	0	0
chr3L	20162455	20169063	-	FBgn0261556	CG42674	protein_coding	0	4	2	0	2	0	0	0.012736	0.00670058	0	0.00802148	0.00802148
chr3L	20168476	20169063	-	FBgn0261556	CG42674	protein_coding	64	86	55	86	84	64	0.252295	0.273823	0.184266	0.292048	0.336902	0.336902
chr3L	20190658	20192299	-	FBgn0261556	CG42674	protein_coding	26	29	26	27	31	21	0.102495	0.0923358	0.0871075	0.0916896	0.124333	0.124333
chr3L	20239863	20240532	-	FBgn0036958	CG17233	protein_coding	0	0	3	2	0	0	0	0	0.0100509	0.00679182	0	0
chr3L	20348942	20349206	+	FBgn0036974	eRF1	protein_coding	0	0	2	0	0	0	0	0	0.00670058	0	0	0
chr3L	20348942	20351730	+	FBgn0036974	eRF1	protein_coding	3	0	6	8	4	7	0.0118263	0	0.0201017	0.0271673	0.016043	0.016043
chr3L	20350305	20351730	+	FBgn0036974	eRF1	protein_coding	2	3	0	0	0	0	0.00788422	0.00955198	0	0	0	0
chr3L	20376333	20381292	+	FBgn0036980	RhoBTB	protein_coding	0	0	0	0	2	2	0	0	0	0	0.00802148	0.00802148
chr3L	20953615	21035301	+	n/a	n/a	n/a	2	8	6	0	2	2	0.00788422	0.025472	0.0201017	0	0.00802148	0.00802148
chr3L	20987313	21035301	+	n/a	n/a	n/a	3	6	2	0	2	4	0.0118263	0.019104	0.00670058	0	0.00802148	0.00802148
chr3L	21004978	21006801	-	FBgn0003415	skd	protein_coding	2	3	4	0	0	0	0.00788422	0.00955198	0.0134012	0	0	0
chr3L	21004978	21012526	-	FBgn0003415	skd	protein_coding	0	2	0	0	0	0	0	0.00636799	0	0	0	0
chr3L	21024952	21025548	-	FBgn0003415	skd	protein_coding	0	2	0	0	0	0	0	0.00636799	0	0	0	0
chr3L	21068714	21071062	+	FBgn0026179	siz	protein_coding	2	0	6	0	2	2	0.00788422	0	0.0201017	0	0.00802148	0.00802148
chr3L	21332603	21383084	+	n/a	n/a	n/a	9	14	10	0	0	4	0.035479	0.0445759	0.0335029	0	0	0
chr3L	21392332	21394047	+	FBgn0261258	rgn	protein_coding	0	0	2	0	0	0	0	0	0.00670058	0	0	0
chr3L	21424454	21425545	-	FBgn0037081	barc	protein_coding	3	2	5	9	2	7	0.0118263	0.00636799	0.0167514	0.0305632	0.00802148	0.00802148
chr3L	21760031	21761265	-	FBgn0037130	Syn1	protein_coding	0	7	0	6	5	0	0	0.022288	0	0.0203755	0.0200537	0.0200537
chr3L	21827123	21827491	-	FBgn0037135	CG7414	protein_coding	0	4	0	0	0	0	0	0.012736	0	0	0	0
chr3L	21839061	21839831	-	FBgn0037138	P5CDh1	protein_coding	0	0	0	0	0	2	0	0	0	0	0	0
chr3L	21888634	21907920	+	FBgn0262737	mub	protein_coding	0	2	0	3	4	3	0	0.00636799	0	0.0101877	0.016043	0.016043
chr3L	21888634	21915655	+	FBgn0262737	mub	protein_coding	3	3	0	0	4	2	0.0118263	0.00955198	0	0	0.016043	0.016043
chr3L	21907346	21907920	+	FBgn0262737	mub	protein_coding	10	10	13	32	33	42	0.0394211	0.0318399	0.0435538	0.108669	0.132354	0.132354
chr3L	21907346	21915655	+	FBgn0262737	mub	protein_coding	0	33	33	99	73	69	0	0.105072	0.11056	0.336195	0.292784	0.292784
chr3L	21907346	21921327	+	FBgn0262737	mub	protein_coding	4	5	0	6	12	7	0.0157684	0.01592	0	0.0203755	0.0481289	0.0481289
chr3L	21907351	21915655	+	FBgn0262737	mub	protein_coding	0	0	0	2	2	0	0	0	0	0.00679182	0.00802148	0.00802148
chr3L	21914776	21915655	+	FBgn0262737	mub	protein_coding	41	50	46	94	97	75	0.161626	0.1592	0.154113	0.319216	0.389042	0.389042
chr3L	21914776	21921327	+	FBgn0262737	mub	protein_coding	0	4	0	3	3	7	0	0.012736	0	0.0101877	0.0120322	0.0120322
chr3L	22076464	22077341	-	FBgn0000100	RpLP0	protein_coding	0	0	2	0	0	0	0	0	0.00670058	0	0	0
chr3L	22303063	22350098	-	FBgn0004449	Ten-m	protein_coding	0	0	0	4	0	0	0	0	0	0.0135836	0	0
chr3L	22307547	22308191	-	FBgn0004449	Ten-m	protein_coding	3	12	0	0	0	2	0.0118263	0.0382079	0	0	0	0
chr3L	22307547	22340641	-	FBgn0004449	Ten-m	protein_coding	11	25	40	10	16	27	0.0433632	0.0795998	0.134012	0.0339591	0.0641718	0.0641718
chr3L	22307547	22350098	-	FBgn0004449	Ten-m	protein_coding	3	3	4	0	2	5	0.0118263	0.00955198	0.0134012	0	0.00802148	0.00802148
chr3L	22340462	22350098	-	FBgn0004449	Ten-m	protein_coding	0	6	11	9	4	0	0	0.019104	0.0368532	0.0305632	0.016043	0.016043
chr3L	22349327	22350098	-	FBgn0267624	lncRNA	CR45962	ncRNA	4	9	11	8	14	12	0.0157684	0.0286559	0.0368532	0.0271673	0.0561504	0.0561504
chr3L	22406892	22468277	-	n/a	n/a	n/a	0	0	0	0	0	3	0	0	0	0	0	0
chr3L	22777111	22778824	+	FBgn0052451	SPoCk	protein_coding	20	34	28	43	19	25	0.0788422	0.108256	0.0938081	0.146024	0.0762041	0.0762041
chr3L	227939	228648	+	FBgn0262109	lncRNA	CR42862	ncRNA	0	0	0	0	2	0	0	0	0	0	0.00802148	0.00802148
chr3L	227939	228667	+	FBgn0262109	lncRNA	CR42862	ncRNA	0	0	0	2	0	0	0	0	0	0.00679182	0	0
chr3L	22831937	22833799	-	FBgn0027339	jim	protein_coding	0	0	0	3	0	0	0	0	0	0.0101877	0	0
chr3L	22946270	22946570	+	FBgn0037207	Mes2	protein_coding	0	3	0	0	0	0	0	0.00955198	0	0	0	0
chr3L	22946270	22991128	+	n/a	n/a	n/a	0	0	43	33	0	0	0	0	0.144062	0.112065	0	0
chr3L	23094684	23095305	-	FBgn0024733	RpL10	protein_coding	0	0	0	2	0	0	0	0	0	0.00679182	0	0
chr3L	23325642	23326760	-	FBgn0010215	alpha-Cat	protein_coding	10	6	4	13	5	4	0.0394211	0.019104	0.0134012	0.0441468	0.0200537	0.0200537
chr3L	23325642	23334740	-	FBgn0010215	alpha-Cat	protein_coding	16	22	25	0	15	12	0.0630737	0.0700479	0.0837572	0	0.0601611	0.0601611
chr3L	23325642	23339621	-	n/a	n/a	n/a	0	0	0	2	0	0	0	0	0	0.00679182	0	0
chr3L	23566839	23569958	+	FBgn0250816	AGO3	protein_coding	0	0	0	0	0	4	0	0	0	0	0	0
chr3L	23687716	23693562	-	n/a	n/a	n/a	0	0	0	0	0	2	0	0	0	0	0	0
chr3L	23687716	23693566	-	n/a	n/a	n/a	3	0	3	14	9	6	0.0118263	0	0.0100509	0.0475427	0.0360967	0.0360967
chr3L	23692773	23693562	-	n/a	n/a	n/a	0	0	0	3	0	0	0	0	0	0.0101877	0	0
chr3L	23692773	23693566	-	n/a	n/a	n/a	4	3	3	29	11	16	0.0157684	0.00955198	0.0100509	0.0984814	0.0441181	0.0441181
chr3L	23740161	23741084	+	FBgn0040056	CG17698	protein_coding	0	0	0	4	0	4	0	0	0	0.0135836	0	0
chr3L	23740161	23746544	+	FBgn0040056	CG17698	protein_coding	0	0	0	0	2	3	0	0	0	0	0.00802148	0.00802148
chr3L	23740161	23748827	+	FBgn0040056	CG17698	protein_coding	0	0	0	0	0	2	0	0	0	0	0	0
chr3L	23746190	23748827	+	FBgn0040056	CG17698	protein_coding	0	0	0	2	0	0	0	0	0	0.00679182	0	0
chr3L	2434626	2436228	+	FBgn0266696	Svil	protein_coding	0	5	4	6	7	3	0	0.01592	0.0134012	0.0203755	0.0280752	0.0280752
chr3L	2439499	2446101	+	FBgn0266696	Svil	protein_coding	4	0	5	0	0	0	0.0157684	0	0.0167514	0	0	0
chr3L	2443390	2444087	+	FBgn0266696	Svil	protein_coding	0	0	0	0	3	0	0	0	0	0	0.0120322	0.0120322
chr3L	2490980	2492423	+	FBgn0035346	CG1146	protein_coding	0	0	2	3	0	0	0	0	0.00670058	0.0101877	0	0
chr3L	2509364	2510575	-	FBgn0010905	Spn	protein_coding	0	3	0	4	3	5	0	0.00955198	0	0.0135836	0.0120322	0.0120322
chr3L	2509364	2511763	-	FBgn0010905	Spn	protein_coding	0	0	3	3	2	5	0	0	0.0100509	0.0101877	0.00802148	0.00802148
chr3L	2511878	2541403	-	FBgn0010905	Spn	protein_coding	0	2	0	0	0	0	0	0.00636799	0	0	0	0
chr3L	2524599	2525718	-	FBgn0010905	Spn	protein_coding	8	7	11	4	6	6	0.0315369	0.022288	0.0368532	0.0135836	0.0240644	0.0240644
chr3L	2524599	2541403	-	FBgn0010905	Spn	protein_coding	0	0	0	0	3	0	0	0	0	0	0.0120322	0.0120322
chr3L	2534711	2536218	-	FBgn0010905	Spn	protein_coding	20	22	31	30	27	23	0.0788422	0.0700479	0.103859	0.101877	0.10829	0.10829
chr3L	2534711	2541403	-	FBgn0010905	Spn	protein_coding	3	6	19	12	12	6	0.0118263	0.019104	0.0636555	0.0407509	0.0481289	0.0481289
chr3L	2540977	2541403	-	FBgn0010905	Spn	protein_coding	13	19	14	22	21	16	0.0512474	0.0604959	0.0469041	0.07471	0.0842255	0.0842255
chr3L	2560116	2564695	-	FBgn0010909	msn	protein_coding	6	8	8	26	9	16	0.0236527	0.025472	0.0268023	0.0882937	0.0360967	0.0360967
chr3L	2563818	2564695	-	FBgn0010909	msn	protein_coding	8	5	5	10	6	6	0.0315369	0.01592	0.0167514	0.0339591	0.0240644	0.0240644
chr3L	2563818	2567814	-	FBgn0010909	msn	protein_coding	0	3	0	2	3	0	0	0.00955198	0	0.00679182	0.0120322	0.0120322
chr3L	25843725	25924456	-	FBgn0058178	CG40178	protein_coding	0	0	2	0	0	0	0	0	0.00670058	0	0	0
chr3L	25873860	25874384	-	FBgn0058178	CG40178	protein_coding	0	3	3	9	10	0	0	0.00955198	0.0100509	0.0305632	0.0401074	0.0401074
chr3L	2588156	2588515	+	FBgn0261602	RpL8	protein_coding	0	0	2	0	0	0	0	0	0.00670058	0	0	0
chr3L	25924296	25978150	-	FBgn0058178	CG40178	protein_coding	2	2	4	0	3	3	0.00788422	0.00636799	0.0134012	0	0.0120322	0.0120322
chr3L	25933196	25978150	-	FBgn0058178	CG40178	protein_coding	0	0	0	7	2	2	0	0	0	0.0237714	0.00802148	0.00802148
chr3L	25961360	25978150	-	FBgn0058178	CG40178	protein_coding	12	13	18	26	18	32	0.0473053	0.0413919	0.0603052	0.0882937	0.0721933	0.0721933
chr3L	25969034	25969627	-	FBgn0058178	CG40178	protein_coding	16	15	16	46	21	20	0.0630737	0.0477599	0.0536046	0.156212	0.0842255	0.0842255
chr3L	25969034	25978150	-	FBgn0058178	CG40178	protein_coding	2	6	6	4	3	5	0.00788422	0.019104	0.0201017	0.0135836	0.0120322	0.0120322
chr3L	268220	268960	+	FBgn0027111	miple1	protein_coding	0	0	0	4	0	2	0	0	0	0.0135836	0	0
chr3L	27083136	27083593	-	FBgn0063670	CG40228	protein_coding	0	0	3	0	0	0	0	0	0.0100509	0	0	0
chr3L	27146395	27147695	+	FBgn0260987	vtd	protein_coding	15	20	16	26	18	17	0.0591316	0.0636799	0.0536046	0.0882937	0.0721933	0.0721933
chr3L	27146395	27156171	+	FBgn0260987	vtd	protein_coding	0	0	0	3	0	0	0	0	0	0.0101877	0	0
chr3L	27256588	27279539	+	n/a	n/a	n/a	0	0	0	0	6	0	0	0	0	0	0.0240644	0.0240644
chr3L	27261542	27279539	+	n/a	n/a	n/a	7	2	0	3	2	0	0.0275948	0.00636799	0	0.0101877	0.00802148	0.00802148
chr3L	27266629	27279539	+	n/a	n/a	n/a	0	0	0	3	0	0	0	0	0	0.0101877	0	0
chr3L	27267514	27279539	+	n/a	n/a	n/a	0	0	0	0	4	0	0	0	0	0	0.016043	0.016043
chr3L	27267592	27279539	+	n/a	n/a	n/a	0	3	0	4	2	0	0	0.00955198	0	0.0135836	0.00802148	0.00802148
chr3L	27267634	27267918	+	FBgn0028697	RpL15	protein_coding	0	0	0	6	0	0	0	0	0	0.0203755	0	0
chr3L	2728420	2729469	-	FBgn0052296	Mrtf	protein_coding	5	4	0	4	0	7	0.0197105	0.012736	0	0.0135836	0	0
chr3L	27292882	27293271	+	FBgn0024804	Dbp80	protein_coding	0	5	0	9	7	3	0	0.01592	0	0.0305632	0.0280752	0.0280752
chr3L	27331994	27332346	+	FBgn0024804	Dbp80	protein_coding	113	143	138	236	204	193	0.445458	0.455311	0.46234	0.801435	0.818191	0.818191
chr3L	27420679	27421014	+	FBgn0024804	Dbp80	protein_coding	0	0	5	0	0	0	0	0	0.0167514	0	0	0
chr3L	2796292	2796681	-	FBgn0263392	Tet	protein_coding	0	0	0	2	0	0	0	0	0	0.00679182	0	0
chr3L	27967733	27968426	+	FBgn0039959	CG17514	protein_coding	0	0	2	0	0	0	0	0	0.00670058	0	0	0
chr3L	27973859	27988702	-	FBgn0039959	CG17514	protein_coding	2	0	0	0	0	0	0.00788422	0	0	0	0	0
chr3L	27987738	27988702	-	FBgn0039959	CG17514	protein_coding	2	2	6	10	4	0	0.00788422	0.00636799	0.0201017	0.0339591	0.016043	0.016043
chr3L	2820059	2821707	-	FBgn0263392	Tet	protein_coding	0	3	0	0	0	0	0	0.00955198	0	0	0	0
chr3L	2821646	2851696	-	FBgn0263392	Tet	protein_coding	0	0	3	0	2	0	0	0	0.0100509	0	0.00802148	0.00802148
chr3L	2851559	2889245	-	n/a	n/a	n/a	6	6	3	8	8	11	0.0236527	0.019104	0.0100509	0.0271673	0.0320859	0.0320859
chr3L	2851559	2904118	-	n/a	n/a	n/a	0	4	0	4	0	0	0	0.012736	0	0.0135836	0	0
chr3L	2869449	2872750	-	FBgn0263392	Tet	protein_coding	0	2	0	0	0	0	0	0.00636799	0	0	0	0
chr3L	2885896	2889245	-	FBgn0035379	spz5	protein_coding	3	0	2	3	0	0	0.0118263	0	0.00670058	0.0101877	0	0
chr3L	2888890	2889245	-	FBgn0035379	spz5	protein_coding	0	0	0	0	3	0	0	0	0	0	0.0120322	0.0120322
chr3L	3043441	3043846	+	FBgn0040308	Jafrac2	protein_coding	0	0	2	0	0	0	0	0	0.00670058	0	0	0
chr3L	3056486	3058124	-	FBgn0266918	CG32486	protein_coding	0	0	0	0	2	0	0	0	0	0	0.00802148	0.00802148
chr3L	3083733	3086514	+	FBgn0035397	CG11486	protein_coding	0	0	0	7	4	5	0	0	0	0.0237714	0.016043	0.016043
chr3L	310277	311285	-	FBgn0004373	fwd	protein_coding	5	2	5	2	2	0	0.0197105	0.00636799	0.0167514	0.00679182	0.00802148	0.00802148
chr3L	313024	314317	-	FBgn0004373	fwd	protein_coding	7	13	13	15	16	11	0.0275948	0.0413919	0.0435538	0.0509387	0.0641718	0.0641718
chr3L	3149628	3151372	+	FBgn0263108	BtbVII	protein_coding	0	0	0	0	0	5	0	0	0	0	0	0
chr3L	3194712	3195053	-	FBgn0001233	Hsp83	protein_coding	0	2	0	0	0	0	0	0.00636799	0	0	0	0
chr3L	3195270	3196199	+	FBgn0001233	Hsp83	protein_coding	0	0	0	0	2	0	0	0	0	0	0.00802148	0.00802148
chr3L	3221467	3221981	-	FBgn0035422	RpL28	protein_coding	0	0	0	0	2	4	0	0	0	0	0.00802148	0.00802148
chr3L	3310520	3310896	+	FBgn0035432	ZnT63C	protein_coding	6	9	6	6	5	3	0.0236527	0.0286559	0.0201017	0.0203755	0.0200537	0.0200537
chr3L	3401181	3401442	+	FBgn0014388	sty	protein_coding	0	2	0	2	0	0	0	0.00636799	0	0.00679182	0	0
chr3L	3416804	3432365	-	n/a	n/a	n/a	30	40	49	35	41	30	0.118263	0.12736	0.164164	0.118857	0.16444	0.16444
chr3L	3416804	3445560	-	n/a	n/a	n/a	0	0	0	0	2	0	0	0	0	0	0.00802148	0.00802148
chr3L	3416804	3447724	-	n/a	n/a	n/a	0	6	2	7	5	7	0	0.019104	0.00670058	0.0237714	0.0200537	0.0200537
chr3L	3416804	3460846	-	n/a	n/a	n/a	0	0	0	2	0	0	0	0	0	0.00679182	0	0
chr3L	3416804	3489768	-	n/a	n/a	n/a	0	0	0	4	0	0	0	0	0	0.0135836	0	0
chr3L	3428010	3429083	-	n/a	n/a	n/a	4	2	0	5	0	0	0.0157684	0.00636799	0	0.0169796	0	0
chr3L	3443458	3445560	-	FBgn0026259	eIF5B	protein_coding	4	2	6	3	0	5	0.0157684	0.00636799	0.0201017	0.0101877	0	0
chr3L	3443458	3447724	-	FBgn0026259	eIF5B	protein_coding	10	13	17	17	6	16	0.0394211	0.0413919	0.0569549	0.0577305	0.0240644	0.0240644
chr3L	3445365	3447724	-	FBgn0026259	eIF5B	protein_coding	4	5	4	8	6	5	0.0157684	0.01592	0.0134012	0.0271673	0.0240644	0.0240644
chr3L	3445365	3460587	-	FBgn0026259	eIF5B	protein_coding	0	0	0	0	0	3	0	0	0	0	0	0
chr3L	3457215	3460587	-	FBgn0026259	eIF5B	protein_coding	0	0	0	0	0	4	0	0	0	0	0	0
chr3L	3504720	3553042	+	n/a	n/a	n/a	4	0	3	0	0	0	0.0157684	0	0.0100509	0	0	0
chr3L	3506075	3552864	+	n/a	n/a	n/a	2	3	0	3	3	6	0.00788422	0.00955198	0	0.0101877	0.0120322	0.0120322
chr3L	3576730	3588080	+	FBgn0005640	Eip63E	protein_coding	0	0	0	0	0	2	0	0	0	0	0	0
chr3L	3578289	3594742	+	FBgn0005640	Eip63E	protein_coding	0	0	0	2	0	0	0	0	0	0.00679182	0	0
chr3L	3588042	3594742	+	FBgn0005640	Eip63E	protein_coding	4	0	0	6	4	5	0.0157684	0	0	0.0203755	0.016043	0.016043
chr3L	3593329	3594742	+	FBgn0005640	Eip63E	protein_coding	20	18	20	28	30	17	0.0788422	0.0573119	0.0670058	0.0950855	0.120322	0.120322
chr3L	3594651	3598621	+	FBgn0005640	Eip63E	protein_coding	7	5	7	9	5	7	0.0275948	0.01592	0.023452	0.0305632	0.0200537	0.0200537
chr3L	3594651	3600491	+	FBgn0005640	Eip63E	protein_coding	0	0	0	0	0	2	0	0	0	0	0	0
chr3L	3722156	3723105	-	FBgn0052264	CG32264	protein_coding	0	0	0	0	0	3	0	0	0	0	0	0
chr3L	3767137	3769406	-	FBgn0052264	CG32264	protein_coding	0	0	0	3	3	0	0	0	0	0.0101877	0.0120322	0.0120322
chr3L	3767137	3781412	-	FBgn0052264	CG32264	protein_coding	2	3	2	3	4	0	0.00788422	0.00955198	0.00670058	0.0101877	0.016043	0.016043
chr3L	3769078	3769406	-	FBgn0052264	CG32264	protein_coding	2	2	0	3	0	3	0.00788422	0.00636799	0	0.0101877	0	0
chr3L	3780423	3781412	-	FBgn0052264	CG32264	protein_coding	0	9	4	7	9	4	0	0.0286559	0.0134012	0.0237714	0.0360967	0.0360967
chr3L	3829419	3829861	+	FBgn0004875	enc	protein_coding	0	0	3	0	0	0	0	0	0.0100509	0	0	0
chr3L	3829419	3833670	+	FBgn0004875	enc	protein_coding	0	0	0	5	3	0	0	0	0	0.0169796	0.0120322	0.0120322
chr3L	4097507	4098199	-	FBgn0035497	CG14995	protein_coding	2	3	0	4	3	3	0.00788422	0.00955198	0	0.0135836	0.0120322	0.0120322
chr3L	4131121	4132212	-	FBgn0264693	ens	protein_coding	0	2	4	0	0	0	0	0.00636799	0.0134012	0	0	0
chr3L	4131121	4133822	-	FBgn0264693	ens	protein_coding	2	6	3	2	0	5	0.00788422	0.019104	0.0100509	0.00679182	0	0
chr3L	4131750	4133822	-	FBgn0264693	ens	protein_coding	0	0	0	0	0	2	0	0	0	0	0	0
chr3L	4205226	4205533	+	FBgn0263110	CG43367	protein_coding	2	0	2	6	3	0	0.00788422	0	0.00670058	0.0203755	0.0120322	0.0120322
chr3L	4235903	4266944	-	n/a	n/a	n/a	2	0	2	0	0	0	0.00788422	0	0.00670058	0	0	0
chr3L	4235903	4267165	-	n/a	n/a	n/a	4	3	7	0	0	0	0.0157684	0.00955198	0.023452	0	0	0
chr3L	4235903	4274595	-	n/a	n/a	n/a	64	68	56	0	0	3	0.252295	0.216512	0.187616	0	0	0
chr3L	4273799	4274595	-	FBgn0035522	CG1273	protein_coding	0	2	3	0	0	0	0	0.00636799	0.0100509	0	0	0
chr3L	4326984	4327917	-	FBgn0035533	Cip4	protein_coding	5	5	4	8	3	2	0.0197105	0.01592	0.0134012	0.0271673	0.0120322	0.0120322
chr3L	4326984	4336319	-	FBgn0035533	Cip4	protein_coding	0	3	0	3	0	2	0	0.00955198	0	0.0101877	0	0
chr3L	4326984	4338182	-	FBgn0035533	Cip4	protein_coding	0	0	0	0	0	3	0	0	0	0	0	0
chr3L	4380917	4381516	-	FBgn0052240	CG32240	protein_coding	0	0	0	0	0	2	0	0	0	0	0	0
chr3L	4390450	4391221	+	FBgn0035539	slow	protein_coding	6	6	12	7	8	6	0.0236527	0.019104	0.0402035	0.0237714	0.0320859	0.0320859
chr3L	449997	454405	-	FBgn0001316	klar	protein_coding	0	0	0	2	0	0	0	0	0	0.00679182	0	0
chr3L	4527224	4551940	+	n/a	n/a	n/a	2	4	3	0	0	0	0.00788422	0.012736	0.0100509	0	0	0
chr3L	4531346	4545947	-	n/a	n/a	n/a	0	2	0	0	0	0	0	0.00636799	0	0	0	0
chr3L	4532566	4551940	+	n/a	n/a	n/a	12	19	27	38	27	0	0.0473053	0.0604959	0.0904578	0.129045	0.10829	0.10829
chr3L	4535645	4551940	+	n/a	n/a	n/a	2	0	0	0	0	0	0.00788422	0	0	0	0	0
chr3L	4535772	4542907	+	n/a	n/a	n/a	5	6	3	0	4	6	0.0197105	0.019104	0.0100509	0	0.016043	0.016043
chr3L	4535772	4551940	+	n/a	n/a	n/a	27	29	38	42	28	27	0.106437	0.0923358	0.127311	0.142628	0.112301	0.112301
chr3L	4536890	4551940	+	n/a	n/a	n/a	0	2	0	4	0	4	0	0.00636799	0	0.0135836	0	0
chr3L	4551002	4551940	+	FBgn0035558	CG11357	protein_coding	177	192	201	179	149	171	0.697753	0.611327	0.673408	0.607868	0.5976	0.5976
chr3L	4563797	4580159	+	FBgn0260657	CG42540	protein_coding	4	0	0	2	0	0	0.0157684	0	0	0.00679182	0	0
chr3L	4563797	4588124	+	FBgn0260657	CG42540	protein_coding	0	0	4	0	0	0	0	0	0.0134012	0	0	0
chr3L	462181	462558	-	FBgn0001316	klar	protein_coding	3	0	5	0	4	4	0.0118263	0	0.0167514	0	0.016043	0.016043
chr3L	462181	622310	-	n/a	n/a	n/a	0	2	0	0	0	0	0	0.00636799	0	0	0	0
chr3L	505887	506356	-	FBgn0001316	klar	protein_coding	4	0	3	3	0	0	0.0157684	0	0.0100509	0.0101877	0	0
chr3L	505887	508799	-	FBgn0001316	klar	protein_coding	0	0	0	2	0	0	0	0	0	0.00679182	0	0
chr3L	505887	514705	-	FBgn0001316	klar	protein_coding	3	0	2	0	0	0	0.0118263	0	0.00670058	0	0	0
chr3L	507975	508799	-	FBgn0001316	klar	protein_coding	0	3	0	0	0	0	0	0.00955198	0	0	0	0
chr3L	507975	514705	-	FBgn0001316	klar	protein_coding	0	0	0	0	2	0	0	0	0	0	0.00802148	0.00802148
chr3L	5162456	5167059	-	FBgn0052423	shep	protein_coding	0	3	0	0	0	0	0	0.00955198	0	0	0	0
chr3L	5162456	5170440	-	FBgn0052423	shep	protein_coding	0	0	2	0	0	0	0	0	0.00670058	0	0	0
chr3L	5166935	5170440	-	FBgn0052423	shep	protein_coding	0	0	0	4	5	0	0	0	0	0.0135836	0.0200537	0.0200537
chr3L	5168244	5184388	-	FBgn0052423	shep	protein_coding	0	2	0	0	0	0	0	0.00636799	0	0	0	0
chr3L	5193184	5193814	-	FBgn0052423	shep	protein_coding	4	10	0	0	0	2	0.0157684	0.0318399	0	0	0	0
chr3L	5218950	5219285	-	FBgn0052423	shep	protein_coding	0	0	0	0	0	4	0	0	0	0	0	0
chr3L	547482	548067	+	FBgn0035142	Hipk	protein_coding	21	18	34	48	38	40	0.0827843	0.0573119	0.11391	0.163004	0.152408	0.152408
chr3L	547482	552270	+	FBgn0035142	Hipk	protein_coding	0	0	0	0	0	3	0	0	0	0	0	0
chr3L	569527	572545	+	FBgn0035142	Hipk	protein_coding	6	11	0	3	7	0	0.0236527	0.0350239	0	0.0101877	0.0280752	0.0280752
chr3L	5761420	5761873	-	FBgn0016756	Usp47	protein_coding	0	2	0	0	0	0	0	0.00636799	0	0	0	0
chr3L	5763048	5763776	-	FBgn0035630	CG10576	protein_coding	0	0	4	0	0	0	0	0	0.0134012	0	0	0
chr3L	5771618	5774076	+	FBgn0260936	scny	protein_coding	3	3	0	0	7	3	0.0118263	0.00955198	0	0	0.0280752	0.0280752
chr3L	5805828	5807988	-	FBgn0283472	S6k	protein_coding	2	2	0	6	2	0	0.00788422	0.00636799	0	0.0203755	0.00802148	0.00802148
chr3L	5816647	5818281	-	FBgn0003984	vn	protein_coding	0	0	0	0	2	0	0	0	0	0	0.00802148	0.00802148
chr3L	5816647	5818286	-	FBgn0003984	vn	protein_coding	4	5	4	4	3	7	0.0157684	0.01592	0.0134012	0.0135836	0.0120322	0.0120322
chr3L	5816651	5818286	-	FBgn0003984	vn	protein_coding	6	18	11	11	8	12	0.0236527	0.0573119	0.0368532	0.037355	0.0320859	0.0320859
chr3L	606197	611985	-	n/a	n/a	n/a	6	8	6	0	0	0	0.0236527	0.025472	0.0201017	0	0	0
chr3L	606197	622310	-	n/a	n/a	n/a	3	8	6	0	0	0	0.0118263	0.025472	0.0201017	0	0	0
chr3L	606197	638496	-	n/a	n/a	n/a	2	6	0	0	0	0	0.00788422	0.019104	0	0	0	0
chr3L	606197	641598	-	n/a	n/a	n/a	14	19	16	3	4	5	0.0551895	0.0604959	0.0536046	0.0101877	0.016043	0.016043
chr3L	606197	641610	-	n/a	n/a	n/a	4	4	6	0	2	0	0.0157684	0.012736	0.0201017	0	0.00802148	0.00802148
chr3L	606197	652572	-	n/a	n/a	n/a	34	39	36	12	8	5	0.134032	0.124176	0.12061	0.0407509	0.0320859	0.0320859
chr3L	606197	654021	-	n/a	n/a	n/a	8	4	7	2	0	0	0.0315369	0.012736	0.023452	0.00679182	0	0
chr3L	606197	658999	-	n/a	n/a	n/a	0	2	0	0	0	0	0	0.00636799	0	0	0	0
chr3L	606197	659489	-	n/a	n/a	n/a	5	9	3	0	0	0	0.0197105	0.0286559	0.0100509	0	0	0
chr3L	621634	622310	-	FBgn0263042	CG43337	protein_coding	4	0	4	0	2	2	0.0157684	0	0.0134012	0	0.00802148	0.00802148
chr3L	650233	651172	+	FBgn0035147	Gale	protein_coding	4	4	3	2	0	0	0.0157684	0.012736	0.0100509	0.00679182	0	0
chr3L	6523030	6524096	+	FBgn0020251	sfl	protein_coding	0	0	0	4	5	0	0	0	0	0.0135836	0.0200537	0.0200537
chr3L	6562322	6562839	+	FBgn0042185	MCU	protein_coding	2	0	0	0	0	0	0.00788422	0	0	0	0	0
chr3L	658724	658999	-	n/a	n/a	n/a	3	0	0	0	0	0	0.0118263	0	0	0	0	0
chr3L	6690115	6692590	-	FBgn0035710	SP1173	protein_coding	0	0	0	0	2	3	0	0	0	0	0.00802148	0.00802148
chr3L	7513818	7514354	+	FBgn0035793	CG7546	protein_coding	0	0	5	0	2	3	0	0	0.0167514	0	0.00802148	0.00802148
chr3L	778479	779105	+	n/a	n/a	n/a	2	4	5	2	7	3	0.00788422	0.012736	0.0167514	0.00679182	0.0280752	0.0280752
chr3L	7803269	7804707	-	FBgn0052369	CG32369	protein_coding	85	94	88	90	75	65	0.335079	0.299295	0.294825	0.305632	0.300806	0.300806
chr3L	7804946	7980982	+	n/a	n/a	n/a	0	0	2	0	0	0	0	0	0.00670058	0	0	0
chr3L	7808997	7810999	-	n/a	n/a	n/a	0	0	2	0	0	0	0	0	0.00670058	0	0	0
chr3L	7809705	7810999	-	n/a	n/a	n/a	0	2	3	0	0	0	0	0.00636799	0.0100509	0	0	0
chr3L	7809753	7810999	-	n/a	n/a	n/a	0	0	2	0	0	0	0	0	0.00670058	0	0	0
chr3L	7818978	7980982	+	n/a	n/a	n/a	0	0	3	0	0	0	0	0	0.0100509	0	0	0
chr3L	7825584	7828712	-	FBgn0016694	Pdp1	protein_coding	0	0	2	3	0	0	0	0	0.00670058	0.0101877	0	0
chr3L	7853183	7898854	-	n/a	n/a	n/a	0	0	0	4	0	0	0	0	0	0.0135836	0	0
chr3L	7868922	7870053	+	n/a	n/a	n/a	3	0	0	0	0	0	0.0118263	0	0	0	0	0
chr3L	787883	875199	+	n/a	n/a	n/a	0	2	0	0	0	2	0	0.00636799	0	0	0	0
chr3L	788757	875199	+	n/a	n/a	n/a	0	2	3	2	4	0	0	0.00636799	0.0100509	0.00679182	0.016043	0.016043
chr3L	7927917	7930745	-	FBgn0024187	syd	protein_coding	0	0	0	0	2	0	0	0	0	0	0.00802148	0.00802148
chr3L	7931755	7933234	-	FBgn0024187	syd	protein_coding	5	12	7	14	11	16	0.0197105	0.0382079	0.023452	0.0475427	0.0441181	0.0441181
chr3L	793462	875199	+	n/a	n/a	n/a	39	45	40	30	23	29	0.153742	0.14328	0.134012	0.101877	0.092247	0.092247
chr3L	8039875	8064460	+	n/a	n/a	n/a	4	8	9	7	3	8	0.0157684	0.025472	0.0301526	0.0237714	0.0120322	0.0120322
chr3L	8070952	8072493	+	FBgn0262579	Ect4	protein_coding	7	8	9	7	5	4	0.0275948	0.025472	0.0301526	0.0237714	0.0200537	0.0200537
chr3L	8093059	8093337	+	FBgn0262579	Ect4	protein_coding	0	0	0	2	3	0	0	0	0	0.00679182	0.0120322	0.0120322
chr3L	8093059	8099536	+	FBgn0262579	Ect4	protein_coding	31	47	47	94	68	63	0.122205	0.149648	0.157464	0.319216	0.27273	0.27273
chr3L	8093059	8106949	+	FBgn0262579	Ect4	protein_coding	0	0	0	4	0	0	0	0	0	0.0135836	0	0
chr3L	8098346	8099536	+	FBgn0262579	Ect4	protein_coding	86	127	114	202	161	144	0.339021	0.404367	0.381933	0.685974	0.645729	0.645729
chr3L	8106016	8106949	+	FBgn0262579	Ect4	protein_coding	65	73	93	130	125	115	0.256237	0.232432	0.311577	0.441468	0.501343	0.501343
chr3L	815505	875199	+	n/a	n/a	n/a	8	14	19	5	4	2	0.0315369	0.0445759	0.0636555	0.0169796	0.016043	0.016043
chr3L	8187479	8189969	+	FBgn0035850	Atg18a	protein_coding	4	0	2	0	3	0	0.0157684	0	0.00670058	0	0.0120322	0.0120322
chr3L	826064	875199	+	n/a	n/a	n/a	0	0	3	0	0	0	0	0	0.0100509	0	0	0
chr3L	827182	830728	-	FBgn0035162	Sf3b3	protein_coding	0	0	0	0	0	3	0	0	0	0	0	0
chr3L	830034	830728	-	FBgn0035162	Sf3b3	protein_coding	0	0	0	0	3	0	0	0	0	0	0.0120322	0.0120322
chr3L	8451775	8452128	+	FBgn0010825	Gug	protein_coding	0	0	4	0	0	0	0	0	0.0134012	0	0	0
chr3L	8463004	8468923	+	FBgn0010825	Gug	protein_coding	4	8	8	7	3	10	0.0157684	0.025472	0.0268023	0.0237714	0.0120322	0.0120322
chr3L	8463004	8469691	+	FBgn0010825	Gug	protein_coding	0	0	0	0	0	3	0	0	0	0	0	0
chr3L	8469410	8469682	+	FBgn0010825	Gug	protein_coding	4	6	2	7	6	2	0.0157684	0.019104	0.00670058	0.0237714	0.0240644	0.0240644
chr3L	8469410	8469691	+	FBgn0010825	Gug	protein_coding	14	12	11	9	15	13	0.0551895	0.0382079	0.0368532	0.0305632	0.0601611	0.0601611
chr3L	8660858	8767092	+	n/a	n/a	n/a	0	0	2	4	0	0	0	0	0.00670058	0.0135836	0	0
chr3L	8947828	8949759	-	FBgn0264305	FBgn0264307	n/a	n/a	3	5	5	6	6	4	0.0118263	0.01592	0.0167514	0.0203755	0.0240644	0.0240644
chr3L	8948883	8949759	-	FBgn0264307	FBgn0264305	n/a	n/a	5	2	2	3	4	4	0.0197105	0.00636799	0.00670058	0.0101877	0.016043	0.016043
chr3L	9076020	9084919	+	FBgn0023479	teq	protein_coding	12	5	10	4	6	2	0.0473053	0.01592	0.0335029	0.0135836	0.0240644	0.0240644
chr3L	9342165	9345067	+	FBgn0035976	PGRP-LC	protein_coding	0	8	3	0	0	0	0	0.025472	0.0100509	0	0	0
chr3L	9417652	9419271	-	FBgn0035989	CG3967	protein_coding	2	0	0	0	0	0	0.00788422	0	0	0	0	0
chr3L	9418344	9419271	-	FBgn0035989	CG3967	protein_coding	4	4	4	14	3	7	0.0157684	0.012736	0.0134012	0.0475427	0.0120322	0.0120322
chr3L	9510465	9511301	-	FBgn0010408	RpS9	protein_coding	0	0	0	0	2	2	0	0	0	0	0.00802148	0.00802148
chr3L	9660642	9664244	-	FBgn0016081	fry	protein_coding	7	7	4	4	2	7	0.0275948	0.022288	0.0134012	0.0135836	0.00802148	0.00802148
chr3L	9660642	9671708	-	FBgn0016081	fry	protein_coding	2	0	0	0	0	0	0.00788422	0	0	0	0	0
chr3L	9662943	9664244	-	FBgn0016081	fry	protein_coding	30	40	33	26	25	29	0.118263	0.12736	0.11056	0.0882937	0.100269	0.100269
chr3L	9667702	9671708	-	FBgn0016081	fry	protein_coding	3	3	2	0	4	0	0.0118263	0.00955198	0.00670058	0	0.016043	0.016043
chr3L	9686365	9689448	-	FBgn0036030	CG6767	protein_coding	0	2	0	0	0	0	0	0.00636799	0	0	0	0
chr3L	9779446	9780697	+	FBgn0036043	CG8177	protein_coding	2	0	0	0	2	0	0.00788422	0	0	0	0.00802148	0.00802148
chr3L	9779446	9781218	+	FBgn0036043	CG8177	protein_coding	0	2	0	2	4	0	0	0.00636799	0	0.00679182	0.016043	0.016043
chr3L	9842468	9845439	-	FBgn0004390	RasGAP1	protein_coding	0	3	0	2	2	0	0	0.00955198	0	0.00679182	0.00802148	0.00802148
chr3L	9843232	9845439	-	FBgn0004390	RasGAP1	protein_coding	2	3	0	0	0	0	0.00788422	0.00955198	0	0	0	0
chr3R	10004656	10008854	-	FBgn0053208	Mical	protein_coding	0	0	0	0	2	0	0	0	0	0	0.00802148	0.00802148
chr3R	10004656	10021383	-	FBgn0053208	Mical	protein_coding	0	0	0	0	2	0	0	0	0	0	0.00802148	0.00802148
chr3R	10014990	10015926	-	FBgn0053208	Mical	protein_coding	12	16	20	12	15	14	0.0473053	0.0509439	0.0670058	0.0407509	0.0601611	0.0601611
chr3R	10014990	10021383	-	FBgn0053208	Mical	protein_coding	2	5	3	11	6	7	0.00788422	0.01592	0.0100509	0.037355	0.0240644	0.0240644
chr3R	10014990	10027381	-	FBgn0053208	Mical	protein_coding	8	7	3	20	9	14	0.0315369	0.022288	0.0100509	0.0679182	0.0360967	0.0360967
chr3R	10018497	10021383	-	FBgn0053208	Mical	protein_coding	7	11	15	19	6	16	0.0275948	0.0350239	0.0502543	0.0645223	0.0240644	0.0240644
chr3R	10018497	10027381	-	FBgn0053208	Mical	protein_coding	8	18	5	5	12	9	0.0315369	0.0573119	0.0167514	0.0169796	0.0481289	0.0481289
chr3R	10089061	10089439	+	FBgn0266414	lncRNA	CR45054	ncRNA	0	0	3	0	2	0	0	0	0.0100509	0	0.00802148	0.00802148
chr3R	10108695	10109071	-	FBgn0028734	Fmr1	protein_coding	0	4	0	0	0	2	0	0.012736	0	0	0	0
chr3R	10326261	10384668	-	n/a	n/a	n/a	2	0	0	0	0	0	0.00788422	0	0	0	0	0
chr3R	10358099	10360177	+	FBgn0015396	jumu	protein_coding	0	0	2	0	0	0	0	0	0.00670058	0	0	0
chr3R	10372149	10373205	-	FBgn0020379	Rfx	protein_coding	81	112	103	217	200	188	0.319311	0.356607	0.34508	0.736913	0.802148	0.802148
chr3R	10866529	10866960	-	FBgn0267376	SelR	protein_coding	13	18	11	11	8	10	0.0512474	0.0573119	0.0368532	0.037355	0.0320859	0.0320859
chr3R	11222175	11222729	+	FBgn0020910	RpL3	protein_coding	10	13	22	21	22	16	0.0394211	0.0413919	0.0737064	0.0713141	0.0882363	0.0882363
chr3R	11222319	11224743	-	FBgn0020910	RpL3	protein_coding	2	0	0	0	0	0	0.00788422	0	0	0	0	0
chr3R	11592367	11593766	-	FBgn0051363	Jupiter	protein_coding	5	0	3	2	3	3	0.0197105	0	0.0100509	0.00679182	0.0120322	0.0120322
chr3R	11634659	11637614	-	FBgn0262081	Csk	protein_coding	0	3	0	6	2	6	0	0.00955198	0	0.0203755	0.00802148	0.00802148
chr3R	11635058	11637614	-	FBgn0262081	Csk	protein_coding	0	0	0	4	0	0	0	0	0	0.0135836	0	0
chr3R	12075174	12082881	-	FBgn0037989	ATP8B	protein_coding	0	3	0	4	0	0	0	0.00955198	0	0.0135836	0	0
chr3R	12081841	12082877	-	FBgn0037989	ATP8B	protein_coding	0	0	0	3	0	0	0	0	0	0.0101877	0	0
chr3R	12081841	12082881	-	FBgn0037989	ATP8B	protein_coding	12	9	11	15	12	13	0.0473053	0.0286559	0.0368532	0.0509387	0.0481289	0.0481289
chr3R	12082575	12082881	-	FBgn0037989	ATP8B	protein_coding	57	68	73	60	73	78	0.2247	0.216512	0.244571	0.203755	0.292784	0.292784
chr3R	12107139	12108082	+	FBgn0051361	dpr17	protein_coding	0	0	0	0	2	0	0	0	0	0	0.00802148	0.00802148
chr3R	12674999	12675443	+	FBgn0038074	Gnmt	protein_coding	0	0	0	2	4	3	0	0	0	0.00679182	0.016043	0.016043
chr3R	12674999	12675954	+	FBgn0038074	Gnmt	protein_coding	7	6	4	15	6	4	0.0275948	0.019104	0.0134012	0.0509387	0.0240644	0.0240644
chr3R	13019342	13020201	+	FBgn0020496	CtBP	protein_coding	4	5	3	4	2	6	0.0157684	0.01592	0.0100509	0.0135836	0.00802148	0.00802148
chr3R	13019342	13021642	+	FBgn0020496	CtBP	protein_coding	59	56	48	75	60	53	0.232584	0.178304	0.160814	0.254693	0.240644	0.240644
chr3R	13019342	13025029	+	FBgn0020496	CtBP	protein_coding	0	0	0	2	0	0	0	0	0	0.00679182	0	0
chr3R	13019342	13025044	+	FBgn0020496	CtBP	protein_coding	6	2	2	0	4	2	0.0236527	0.00636799	0.00670058	0	0.016043	0.016043
chr3R	13019896	13020201	+	FBgn0020496	CtBP	protein_coding	0	0	0	0	0	3	0	0	0	0	0	0
chr3R	13020854	13021642	+	FBgn0020496	CtBP	protein_coding	0	0	0	0	0	2	0	0	0	0	0	0
chr3R	13088750	13114240	+	FBgn0038118	timeout	protein_coding	0	0	0	2	0	0	0	0	0	0.00679182	0	0
chr3R	13095235	13099850	+	FBgn0038118	timeout	protein_coding	2	0	0	0	0	0	0.00788422	0	0	0	0	0
chr3R	13698345	13698879	+	FBgn0028487	f-cup	protein_coding	0	0	0	0	2	0	0	0	0	0	0.00802148	0.00802148
chr3R	13756376	13757027	+	FBgn0085412	CG34383	protein_coding	8	10	8	6	0	0	0.0315369	0.0318399	0.0268023	0.0203755	0	0
chr3R	13756376	13757783	+	FBgn0085412	CG34383	protein_coding	5	5	11	3	3	6	0.0197105	0.01592	0.0368532	0.0101877	0.0120322	0.0120322
chr3R	13756376	13757792	+	FBgn0085412	CG34383	protein_coding	9	9	8	11	8	8	0.035479	0.0286559	0.0268023	0.037355	0.0320859	0.0320859
chr3R	13756376	13760362	+	FBgn0085412	CG34383	protein_coding	0	0	0	0	0	2	0	0	0	0	0	0
chr3R	13756376	13761767	+	FBgn0085412	CG34383	protein_coding	0	0	3	0	0	0	0	0	0.0100509	0	0	0
chr3R	13756376	13761777	+	FBgn0085412	CG34383	protein_coding	0	0	2	0	0	0	0	0	0.00670058	0	0	0
chr3R	14026878	14037979	-	n/a	n/a	n/a	0	0	3	0	0	0	0	0	0.0100509	0	0	0
chr3R	14057741	14067152	+	FBgn0038197	foxo	protein_coding	0	0	0	0	0	3	0	0	0	0	0	0
chr3R	14066541	14067152	+	FBgn0038197	foxo	protein_coding	12	24	10	16	11	13	0.0473053	0.0764159	0.0335029	0.0543346	0.0441181	0.0441181
chr3R	14079346	14081187	+	FBgn0038197	foxo	protein_coding	0	0	0	0	3	3	0	0	0	0	0.0120322	0.0120322
chr3R	14079346	14082185	+	FBgn0038197	foxo	protein_coding	482	556	562	745	696	637	1.9001	1.7703	1.88286	2.52995	2.79148	2.79148
chr3R	14341222	14341583	-	FBgn0024321	NK7.1	protein_coding	2	2	4	3	7	9	0.00788422	0.00636799	0.0134012	0.0101877	0.0280752	0.0280752
chr3R	14341222	14345184	-	FBgn0024321	NK7.1	protein_coding	7	12	3	5	8	11	0.0275948	0.0382079	0.0100509	0.0169796	0.0320859	0.0320859
chr3R	14344225	14345184	-	FBgn0024321	NK7.1	protein_coding	5	10	5	12	10	11	0.0197105	0.0318399	0.0167514	0.0407509	0.0401074	0.0401074
chr3R	14344225	14350003	-	FBgn0024321	NK7.1	protein_coding	0	0	0	3	0	0	0	0	0	0.0101877	0	0
chr3R	14416434	14417033	-	FBgn0285955	cv-c	protein_coding	0	2	0	0	0	0	0	0.00636799	0	0	0	0
chr3R	14427037	14427761	-	FBgn0285955	cv-c	protein_coding	10	14	14	7	11	8	0.0394211	0.0445759	0.0469041	0.0237714	0.0441181	0.0441181
chr3R	14427037	14433205	-	FBgn0285955	cv-c	protein_coding	12	13	17	25	9	12	0.0473053	0.0413919	0.0569549	0.0848978	0.0360967	0.0360967
chr3R	14427037	14439482	-	FBgn0285955	cv-c	protein_coding	0	3	0	0	0	0	0	0.00955198	0	0	0	0
chr3R	14427037	14452006	-	FBgn0285955	cv-c	protein_coding	0	0	5	5	5	0	0	0	0.0167514	0.0169796	0.0200537	0.0200537
chr3R	14431974	14433205	-	FBgn0285955	cv-c	protein_coding	5	9	6	18	17	10	0.0197105	0.0286559	0.0201017	0.0611264	0.0681826	0.0681826
chr3R	14431974	14439482	-	FBgn0285955	cv-c	protein_coding	3	5	8	6	6	13	0.0118263	0.01592	0.0268023	0.0203755	0.0240644	0.0240644
chr3R	14431974	14452006	-	FBgn0285955	cv-c	protein_coding	3	0	0	4	2	2	0.0118263	0	0	0.0135836	0.00802148	0.00802148
chr3R	14451954	14452840	-	FBgn0285955	cv-c	protein_coding	0	0	2	0	0	0	0	0	0.00670058	0	0	0
chr3R	14623243	14623672	-	FBgn0003169	put	protein_coding	4	0	5	0	0	3	0.0157684	0	0.0167514	0	0	0
chr3R	14658260	14750273	+	n/a	n/a	n/a	30	47	27	41	28	25	0.118263	0.149648	0.0904578	0.139232	0.112301	0.112301
chr3R	14659744	14750273	+	n/a	n/a	n/a	0	0	0	7	0	0	0	0	0	0.0237714	0	0
chr3R	14668866	14671803	-	FBgn0265140	Meltrin	protein_coding	7	10	4	9	4	4	0.0275948	0.0318399	0.0134012	0.0305632	0.016043	0.016043
chr3R	14671372	14672523	-	FBgn0265140	Meltrin	protein_coding	3	0	0	0	0	0	0.0118263	0	0	0	0	0
chr3R	14696485	14703189	-	n/a	n/a	n/a	0	0	0	0	0	4	0	0	0	0	0	0
chr3R	14696485	14734418	-	n/a	n/a	n/a	0	0	0	3	0	0	0	0	0	0.0101877	0	0
chr3R	14696485	14747125	-	n/a	n/a	n/a	4	3	4	0	7	6	0.0157684	0.00955198	0.0134012	0	0.0280752	0.0280752
chr3R	14764211	14791252	+	FBgn0263929	jvl	protein_coding	0	0	0	2	3	0	0	0	0	0.00679182	0.0120322	0.0120322
chr3R	14788057	14791252	+	FBgn0263929	jvl	protein_coding	16	10	19	17	16	16	0.0630737	0.0318399	0.0636555	0.0577305	0.0641718	0.0641718
chr3R	14788057	14791280	+	FBgn0263929	jvl	protein_coding	0	0	0	2	0	0	0	0	0	0.00679182	0	0
chr3R	15094867	15145239	-	n/a	n/a	n/a	14	21	32	16	9	17	0.0551895	0.0668639	0.107209	0.0543346	0.0360967	0.0360967
chr3R	15094867	15150703	-	n/a	n/a	n/a	0	0	0	2	2	2	0	0	0	0.00679182	0.00802148	0.00802148
chr3R	15101283	15102204	-	FBgn0261859	CG42788	protein_coding	0	0	0	0	0	3	0	0	0	0	0	0
chr3R	15131608	15145239	-	n/a	n/a	n/a	0	2	0	3	3	0	0	0.00636799	0	0.0101877	0.0120322	0.0120322
chr3R	15295113	15295544	+	FBgn0003721	Tm1	protein_coding	2	6	0	2	2	0	0.00788422	0.019104	0	0.00679182	0.00802148	0.00802148
chr3R	15372631	15373013	+	FBgn0038331	Ccm3	protein_coding	0	2	0	0	0	0	0	0.00636799	0	0	0	0
chr3R	15679136	15685304	+	FBgn0053207	pxb	protein_coding	11	10	16	5	6	2	0.0433632	0.0318399	0.0536046	0.0169796	0.0240644	0.0240644
chr3R	15951602	15955205	+	FBgn0013334	Sap47	protein_coding	0	2	2	2	3	4	0	0.00636799	0.00670058	0.00679182	0.0120322	0.0120322
chr3R	15951602	15956307	+	FBgn0013334	Sap47	protein_coding	0	2	0	0	0	0	0	0.00636799	0	0	0	0
chr3R	15954158	15956307	+	FBgn0013334	Sap47	protein_coding	0	2	4	3	3	3	0	0.00636799	0.0134012	0.0101877	0.0120322	0.0120322
chr3R	15954583	15955205	+	FBgn0013334	Sap47	protein_coding	2	0	0	0	0	0	0.00788422	0	0	0	0	0
chr3R	15954583	15959548	+	FBgn0013334	Sap47	protein_coding	0	0	0	2	0	0	0	0	0	0.00679182	0	0
chr3R	15999326	16000059	+	FBgn0003507	srp	protein_coding	4	3	0	5	3	0	0.0157684	0.00955198	0	0.0169796	0.0120322	0.0120322
chr3R	16087765	16089820	-	FBgn0026059	Mhcl	protein_coding	0	2	0	0	0	0	0	0.00636799	0	0	0	0
chr3R	16090418	16091090	-	FBgn0026059	Mhcl	protein_coding	0	0	0	0	0	3	0	0	0	0	0	0
chr3R	16166536	16167265	+	FBgn0063649	CG6006	protein_coding	0	0	2	0	0	0	0	0	0.00670058	0	0	0
chr3R	16274152	16275169	+	FBgn0250823	gish	protein_coding	0	2	0	4	0	3	0	0.00636799	0	0.0135836	0	0
chr3R	17110214	17117301	-	FBgn0014141	cher	protein_coding	0	3	0	0	0	0	0	0.00955198	0	0	0	0
chr3R	17660647	17664824	+	FBgn0038532	CG14322	protein_coding	22	18	16	7	15	9	0.0867264	0.0573119	0.0536046	0.0237714	0.0601611	0.0601611
chr3R	17707771	17708347	-	FBgn0261885	osa	protein_coding	0	0	0	2	0	0	0	0	0	0.00679182	0	0
chr3R	17715852	17716934	-	FBgn0261885	osa	protein_coding	0	3	0	0	0	0	0	0.00955198	0	0	0	0
chr3R	18194936	18197120	-	FBgn0011481	Ssdp	protein_coding	0	0	0	0	5	0	0	0	0	0	0.0200537	0.0200537
chr3R	18390815	18391517	-	FBgn0028670	Vha100-2	protein_coding	2	0	0	0	0	0	0.00788422	0	0	0	0	0
chr3R	18430832	18435570	-	FBgn0004652	fru	protein_coding	0	0	2	0	0	0	0	0	0.00670058	0	0	0
chr3R	18430832	18435790	-	FBgn0004652	fru	protein_coding	0	3	8	3	6	5	0	0.00955198	0.0268023	0.0101877	0.0240644	0.0240644
chr3R	18434235	18435790	-	FBgn0004652	fru	protein_coding	6	11	9	8	11	14	0.0236527	0.0350239	0.0301526	0.0271673	0.0441181	0.0441181
chr3R	18435370	18435790	-	FBgn0004652	fru	protein_coding	0	0	0	0	2	0	0	0	0	0	0.00802148	0.00802148
chr3R	18761602	18762006	-	FBgn0038652	CG7720	protein_coding	2	0	0	0	0	0	0.00788422	0	0	0	0	0
chr3R	18768660	18769113	-	FBgn0038652	CG7720	protein_coding	31	27	18	15	10	11	0.122205	0.0859678	0.0603052	0.0509387	0.0401074	0.0401074
chr3R	18768660	18769116	-	FBgn0038652	CG7720	protein_coding	55	64	42	29	22	17	0.216816	0.203776	0.140712	0.0984814	0.0882363	0.0882363
chr3R	18919423	18921319	+	FBgn0261113	Xrp1	protein_coding	2	2	6	6	3	0	0.00788422	0.00636799	0.0201017	0.0203755	0.0120322	0.0120322
chr3R	19087405	19088300	-	FBgn0004876	cdi	protein_coding	16	23	18	22	27	24	0.0630737	0.0732319	0.0603052	0.07471	0.10829	0.10829
chr3R	19087405	19094803	-	n/a	n/a	n/a	6	4	6	8	0	0	0.0236527	0.012736	0.0201017	0.0271673	0	0
chr3R	19087405	19114438	-	n/a	n/a	n/a	0	4	0	0	2	2	0	0.012736	0	0	0.00802148	0.00802148
chr3R	19384126	19385067	-	FBgn0086613	Ino80	protein_coding	0	2	0	0	0	0	0	0.00636799	0	0	0	0
chr3R	19506248	19507079	+	FBgn0260003	Dys	protein_coding	0	2	0	0	0	0	0	0.00636799	0	0	0	0
chr3R	19687130	19688365	+	FBgn0051216	Naam	protein_coding	5	2	11	4	0	4	0.0197105	0.00636799	0.0368532	0.0135836	0	0
chr3R	19796214	19797532	-	FBgn0014135	bnl	protein_coding	2	0	0	0	0	0	0.00788422	0	0	0	0	0
chr3R	19827654	19829042	-	FBgn0014135	bnl	protein_coding	9	5	3	0	0	0	0.035479	0.01592	0.0100509	0	0	0
chr3R	19880883	19908609	+	n/a	n/a	n/a	259	316	321	392	382	362	1.02101	1.00614	1.07544	1.3312	1.5321	1.5321
chr3R	19880883	19909634	+	n/a	n/a	n/a	4	2	5	0	0	2	0.0157684	0.00636799	0.0167514	0	0	0
chr3R	19880883	19909834	+	n/a	n/a	n/a	0	0	2	0	0	0	0	0	0.00670058	0	0	0
chr3R	19880883	19909968	+	n/a	n/a	n/a	0	0	0	2	0	0	0	0	0	0.00679182	0	0
chr3R	19881484	19908609	+	n/a	n/a	n/a	0	3	0	4	0	0	0	0.00955198	0	0.0135836	0	0
chr3R	19937254	19938456	-	FBgn0038755	Hs6st	protein_coding	3	4	3	4	6	0	0.0118263	0.012736	0.0100509	0.0135836	0.0240644	0.0240644
chr3R	20093835	20253853	+	n/a	n/a	n/a	0	3	0	0	0	0	0	0.00955198	0	0	0	0
chr3R	20287949	20289369	+	FBgn0262582	cic	protein_coding	0	0	2	0	0	0	0	0	0.00670058	0	0	0
chr3R	20287949	20291086	+	FBgn0262582	cic	protein_coding	6	5	8	6	6	8	0.0236527	0.01592	0.0268023	0.0203755	0.0240644	0.0240644
chr3R	20309904	20310638	+	FBgn0261550	CG42668	protein_coding	4	3	0	0	2	3	0.0157684	0.00955198	0	0	0.00802148	0.00802148
chr3R	20539221	20541553	-	FBgn0016917	Stat92E	protein_coding	0	2	0	0	3	2	0	0.00636799	0	0	0.0120322	0.0120322
chr3R	20783433	20802551	+	FBgn0038826	Syp	protein_coding	0	0	0	0	2	0	0	0	0	0	0.00802148	0.00802148
chr3R	20791745	20792555	+	FBgn0038826	Syp	protein_coding	4	2	2	2	6	2	0.0157684	0.00636799	0.00670058	0.00679182	0.0240644	0.0240644
chr3R	20797144	20798409	+	FBgn0038826	Syp	protein_coding	0	0	0	0	5	0	0	0	0	0	0.0200537	0.0200537
chr3R	21057576	21058468	-	FBgn0011672	Mvl	protein_coding	0	0	2	0	0	0	0	0	0.00670058	0	0	0
chr3R	21067446	21069019	+	FBgn0000083	AnxB9	protein_coding	2	7	3	5	7	12	0.00788422	0.022288	0.0100509	0.0169796	0.0280752	0.0280752
chr3R	21120834	21121219	-	FBgn0283468	slmb	protein_coding	3	4	0	2	0	0	0.0118263	0.012736	0	0.00679182	0	0
chr3R	21154890	21155387	+	FBgn0264357	SNF4Agamma	protein_coding	9	12	4	2	4	0	0.035479	0.0382079	0.0134012	0.00679182	0.016043	0.016043
chr3R	21173839	21175633	+	FBgn0264357	SNF4Agamma	protein_coding	0	0	0	2	0	0	0	0	0	0.00679182	0	0
chr3R	21178278	21179390	+	FBgn0264357	SNF4Agamma	protein_coding	7	8	2	3	10	5	0.0275948	0.025472	0.00670058	0.0101877	0.0401074	0.0401074
chr3R	21178278	21185584	+	FBgn0264357	SNF4Agamma	protein_coding	0	0	2	0	0	0	0	0	0.00670058	0	0	0
chr3R	21178580	21179390	+	FBgn0264357	SNF4Agamma	protein_coding	3	7	2	0	0	8	0.0118263	0.022288	0.00670058	0	0	0
chr3R	21200760	21202330	+	FBgn0264357	SNF4Agamma	protein_coding	4	0	0	9	0	4	0.0157684	0	0	0.0305632	0	0
chr3R	21200760	21202585	+	FBgn0264357	SNF4Agamma	protein_coding	2	5	3	0	0	0	0.00788422	0.01592	0.0100509	0	0	0
chr3R	21200760	21207667	+	FBgn0264357	SNF4Agamma	protein_coding	2	0	0	0	0	0	0.00788422	0	0	0	0	0
chr3R	21207619	21212515	+	FBgn0264357	SNF4Agamma	protein_coding	0	2	0	4	2	0	0	0.00636799	0	0.0135836	0.00802148	0.00802148
chr3R	21258189	21259023	+	FBgn0038874	ETHR	protein_coding	17	27	21	4	11	4	0.0670158	0.0859678	0.0703561	0.0135836	0.0441181	0.0441181
chr3R	21259471	21259887	+	FBgn0038874	ETHR	protein_coding	3	4	0	0	0	0	0.0118263	0.012736	0	0	0	0
chr3R	21350950	21351886	-	FBgn0002781	mod(mdg4)	protein_coding	0	0	0	0	0	2	0	0	0	0	0	0
chr3R	21350950	21353734	-	FBgn0002781	mod(mdg4)	protein_coding	0	2	4	0	0	0	0	0.00636799	0.0134012	0	0	0
chr3R	21362507	21363884	-	FBgn0002781	mod(mdg4)	protein_coding	8	2	9	4	0	2	0.0315369	0.00636799	0.0301526	0.0135836	0	0
chr3R	21370275	21372067	-	FBgn0002781	mod(mdg4)	protein_coding	2	0	0	0	0	0	0.00788422	0	0	0	0	0
chr3R	21375060	21375912	-	FBgn0002781	mod(mdg4)	protein_coding	2	4	2	4	3	0	0.00788422	0.012736	0.00670058	0.0135836	0.0120322	0.0120322
chr3R	21522804	21524515	+	FBgn0038890	CG7956	protein_coding	4	3	2	10	3	3	0.0157684	0.00955198	0.00670058	0.0339591	0.0120322	0.0120322
chr3R	21603020	21603573	-	FBgn0283499	InR	protein_coding	0	0	4	7	0	0	0	0	0.0134012	0.0237714	0	0
chr3R	21622812	21624085	-	FBgn0011766	E2f1	protein_coding	0	3	0	0	0	0	0	0.00955198	0	0	0	0
chr3R	21625165	21626850	-	FBgn0011766	E2f1	protein_coding	7	3	8	7	13	6	0.0275948	0.00955198	0.0268023	0.0237714	0.0521396	0.0521396
chr3R	21645048	21645543	-	FBgn0011766	E2f1	protein_coding	17	19	20	29	19	23	0.0670158	0.0604959	0.0670058	0.0984814	0.0762041	0.0762041
chr3R	21645741	21655577	+	FBgn0011766	E2f1	protein_coding	0	0	0	0	0	2	0	0	0	0	0	0
chr3R	21817101	21821023	-	FBgn0013759	CASK	protein_coding	0	0	0	4	2	0	0	0	0	0.0135836	0.00802148	0.00802148
chr3R	21995520	21996787	+	FBgn0264490	Eip93F	protein_coding	0	0	0	0	0	2	0	0	0	0	0	0
chr3R	22478080	22483846	+	FBgn0038975	Nrx-1	protein_coding	0	0	0	0	2	2	0	0	0	0	0.00802148	0.00802148
chr3R	22521035	22522149	-	FBgn0038981	CG5346	protein_coding	0	0	0	0	0	2	0	0	0	0	0	0
chr3R	22599219	22601666	+	FBgn0051158	Efa6	protein_coding	4	4	2	2	3	4	0.0157684	0.012736	0.00670058	0.00679182	0.0120322	0.0120322
chr3R	22599219	22605570	+	FBgn0051158	Efa6	protein_coding	4	5	0	3	2	4	0.0157684	0.01592	0	0.0101877	0.00802148	0.00802148
chr3R	22602845	22605570	+	FBgn0051158	Efa6	protein_coding	0	2	0	5	7	0	0	0.00636799	0	0.0169796	0.0280752	0.0280752
chr3R	22603464	22605570	+	FBgn0051158	Efa6	protein_coding	2	0	0	0	0	0	0.00788422	0	0	0	0	0
chr3R	22629553	22630606	-	FBgn0020278	loco	protein_coding	3	0	4	2	0	0	0.0118263	0	0.0134012	0.00679182	0	0
chr3R	22716934	22717341	-	FBgn0051151	wge	protein_coding	0	0	2	0	0	0	0	0	0.00670058	0	0	0
chr3R	23155809	23156493	-	FBgn0004395	unk	protein_coding	0	4	4	0	5	0	0	0.012736	0.0134012	0	0.0200537	0.0200537
chr3R	23169896	23170480	+	FBgn0265042	Irk1	protein_coding	3	2	6	0	3	4	0.0118263	0.00636799	0.0201017	0	0.0120322	0.0120322
chr3R	23191696	23192281	-	FBgn0262975	cnc	protein_coding	3	2	0	0	0	0	0.0118263	0.00636799	0	0	0	0
chr3R	23197287	23197976	-	FBgn0262975	cnc	protein_coding	0	6	5	8	5	4	0	0.019104	0.0167514	0.0271673	0.0200537	0.0200537
chr3R	23197287	23209883	-	FBgn0262975	cnc	protein_coding	0	2	0	0	0	0	0	0.00636799	0	0	0	0
chr3R	23209342	23209883	-	FBgn0262975	cnc	protein_coding	5	6	3	5	3	3	0.0197105	0.019104	0.0100509	0.0169796	0.0120322	0.0120322
chr3R	23217879	23219249	-	FBgn0262975	cnc	protein_coding	4	5	0	2	3	0	0.0157684	0.01592	0	0.00679182	0.0120322	0.0120322
chr3R	23311982	23313090	-	FBgn0003118	pnt	protein_coding	0	0	0	2	0	0	0	0	0	0.00679182	0	0
chr3R	23311982	23313558	-	FBgn0003118	pnt	protein_coding	22	24	22	25	22	22	0.0867264	0.0764159	0.0737064	0.0848978	0.0882363	0.0882363
chr3R	23311982	23337986	-	FBgn0003118	pnt	protein_coding	0	2	0	0	0	0	0	0.00636799	0	0	0	0
chr3R	23311982	23340527	-	FBgn0003118	pnt	protein_coding	0	0	0	4	0	2	0	0	0	0.0135836	0	0
chr3R	23311982	23355785	-	n/a	n/a	n/a	8	11	7	13	5	4	0.0315369	0.0350239	0.023452	0.0441468	0.0200537	0.0200537
chr3R	23312887	23313558	-	FBgn0003118	pnt	protein_coding	6	4	5	6	5	2	0.0236527	0.012736	0.0167514	0.0203755	0.0200537	0.0200537
chr3R	23337896	23340527	-	FBgn0003118	pnt	protein_coding	58	71	66	72	58	56	0.228642	0.226064	0.221119	0.244506	0.232623	0.232623
chr3R	23340182	23340527	-	FBgn0003118	pnt	protein_coding	0	0	0	0	3	0	0	0	0	0	0.0120322	0.0120322
chr3R	23611893	23616322	-	FBgn0051145	CG31145	protein_coding	0	3	0	3	0	0	0	0.00955198	0	0.0101877	0	0
chr3R	23611893	23668340	-	FBgn0051145	CG31145	protein_coding	0	2	0	0	0	0	0	0.00636799	0	0	0	0
chr3R	23622371	23627460	-	FBgn0051145	CG31145	protein_coding	2	5	2	6	5	2	0.00788422	0.01592	0.00670058	0.0203755	0.0200537	0.0200537
chr3R	23622371	23632186	-	FBgn0051145	CG31145	protein_coding	2	8	5	3	3	2	0.00788422	0.025472	0.0167514	0.0101877	0.0120322	0.0120322
chr3R	23626597	23627460	-	FBgn0051145	CG31145	protein_coding	2	0	0	0	2	0	0.00788422	0	0	0	0.00802148	0.00802148
chr3R	23728667	23729972	+	FBgn0039109	CG10365	protein_coding	4	0	0	0	0	0	0.0157684	0	0	0	0	0
chr3R	23728667	23731320	+	FBgn0039109	CG10365	protein_coding	0	0	0	0	3	0	0	0	0	0	0.0120322	0.0120322
chr3R	23789928	23795240	+	FBgn0015513	mbc	protein_coding	4	0	0	0	0	0	0.0157684	0	0	0	0	0
chr3R	23792067	23792556	+	FBgn0015513	mbc	protein_coding	0	2	0	2	2	2	0	0.00636799	0	0.00679182	0.00802148	0.00802148
chr3R	23792067	23795240	+	FBgn0015513	mbc	protein_coding	18	21	21	18	11	10	0.070958	0.0668639	0.0703561	0.0611264	0.0441181	0.0441181
chr3R	23806626	23808029	-	FBgn0053111	CG33111	protein_coding	3	0	5	8	0	10	0.0118263	0	0.0167514	0.0271673	0	0
chr3R	23828179	23830329	+	FBgn0085384	CG34355	protein_coding	0	0	0	0	0	4	0	0	0	0	0	0
chr3R	23903128	23903461	-	FBgn0016754	sba	protein_coding	0	0	3	0	0	3	0	0	0.0100509	0	0	0
chr3R	23920007	23920846	-	FBgn0016754	sba	protein_coding	0	0	0	0	0	5	0	0	0	0	0	0
chr3R	24003416	24005995	-	FBgn0020647	KrT95D	protein_coding	5	0	0	5	4	3	0.0197105	0	0	0.0169796	0.016043	0.016043
chr3R	24012983	24013628	-	FBgn0020647	KrT95D	protein_coding	28	21	9	16	20	16	0.110379	0.0668639	0.0301526	0.0543346	0.0802148	0.0802148
chr3R	24045438	24046491	-	FBgn0005649	Rox8	protein_coding	4	5	5	3	3	2	0.0157684	0.01592	0.0167514	0.0101877	0.0120322	0.0120322
chr3R	24153090	24154806	+	FBgn0039156	CG6178	protein_coding	4	0	0	0	0	0	0.0157684	0	0	0	0	0
chr3R	24219600	24220563	-	FBgn0011725	twin	protein_coding	6	11	12	9	7	8	0.0236527	0.0350239	0.0402035	0.0305632	0.0280752	0.0280752
chr3R	24556236	24556670	+	n/a	n/a	n/a	2	0	0	0	0	0	0.00788422	0	0	0	0	0
chr3R	24560025	24560173	+	FBgn0039209	REPTOR	protein_coding	0	0	0	0	2	0	0	0	0	0	0.00802148	0.00802148
chr3R	24590572	24591421	+	FBgn0263490	mld	protein_coding	0	5	3	6	8	5	0	0.01592	0.0100509	0.0203755	0.0320859	0.0320859
chr3R	24616051	24621113	+	FBgn0263490	mld	protein_coding	114	160	143	215	241	261	0.4494	0.509439	0.479091	0.730121	0.966588	0.966588
chr3R	24658321	24658604	+	FBgn0039215	CG6695	protein_coding	0	3	0	4	3	4	0	0.00955198	0	0.0135836	0.0120322	0.0120322
chr3R	24808597	24809486	-	FBgn0027539	lili	protein_coding	0	4	0	0	0	0	0	0.012736	0	0	0	0
chr3R	25122561	25246667	-	n/a	n/a	n/a	0	3	0	0	0	0	0	0.00955198	0	0	0	0
chr3R	25396712	25397562	-	FBgn0004509	Fur1	protein_coding	0	2	2	0	2	0	0	0.00636799	0.00670058	0	0.00802148	0.00802148
chr3R	25546161	25546505	+	FBgn0011666	msi	protein_coding	3	3	5	3	0	0	0.0118263	0.00955198	0.0167514	0.0101877	0	0
chr3R	25564080	25600737	+	FBgn0011666	msi	protein_coding	5	5	4	5	2	4	0.0197105	0.01592	0.0134012	0.0169796	0.00802148	0.00802148
chr3R	25564080	25600764	+	FBgn0011666	msi	protein_coding	4	5	13	5	3	7	0.0157684	0.01592	0.0435538	0.0169796	0.0120322	0.0120322
chr3R	25574884	25584453	+	FBgn0011666	msi	protein_coding	2	0	0	0	0	0	0.00788422	0	0	0	0	0
chr3R	25706287	25710147	-	FBgn0051092	LpR2	protein_coding	0	0	2	0	0	0	0	0	0.00670058	0	0	0
chr3R	25709291	25710147	-	FBgn0051092	LpR2	protein_coding	9	18	16	2	0	3	0.035479	0.0573119	0.0536046	0.00679182	0	0
chr3R	25889655	25890278	+	FBgn0028717	Lnk	protein_coding	0	2	0	0	0	2	0	0.00636799	0	0	0	0
chr3R	26045469	26045827	+	FBgn0001139	gro	protein_coding	9	8	11	3	5	4	0.035479	0.025472	0.0368532	0.0101877	0.0200537	0.0200537
chr3R	26476923	26477804	-	FBgn0039431	plum	protein_coding	0	0	0	2	0	0	0	0	0	0.00679182	0	0
chr3R	26554357	26555651	+	FBgn0263289	scrib	protein_coding	16	15	19	18	15	23	0.0630737	0.0477599	0.0636555	0.0611264	0.0601611	0.0601611
chr3R	26566361	26579281	+	FBgn0263289	scrib	protein_coding	0	0	2	0	0	0	0	0	0.00670058	0	0	0
chr3R	26574580	26575037	+	FBgn0263289	scrib	protein_coding	0	2	0	0	0	0	0	0.00636799	0	0	0	0
chr3R	26578721	26579281	+	FBgn0263289	scrib	protein_coding	0	2	2	0	2	4	0	0.00636799	0.00670058	0	0.00802148	0.00802148
chr3R	26578721	26581022	+	FBgn0263289	scrib	protein_coding	0	7	6	4	10	4	0	0.022288	0.0201017	0.0135836	0.0401074	0.0401074
chr3R	26578721	26590717	+	FBgn0263289	scrib	protein_coding	0	0	4	4	0	0	0	0	0.0134012	0.0135836	0	0
chr3R	26579644	26581022	+	FBgn0263289	scrib	protein_coding	0	0	0	2	0	0	0	0	0	0.00679182	0	0
chr3R	26589908	26590717	+	FBgn0263289	scrib	protein_coding	4	0	3	2	0	0	0.0157684	0	0.0100509	0.00679182	0	0
chr3R	26598577	26599293	+	FBgn0263289	scrib	protein_coding	0	0	0	0	0	3	0	0	0	0	0	0
chr3R	26855573	26856297	-	FBgn0051072	Lerp	protein_coding	0	4	3	4	0	3	0	0.012736	0.0100509	0.0135836	0	0
chr3R	26983963	26985265	+	FBgn0039467	FBgn0284229	n/a	n/a	0	2	7	8	5	0	0	0.00636799	0.023452	0.0271673	0.0200537	0.0200537
chr3R	26983963	26985290	+	FBgn0039467	FBgn0284229	n/a	n/a	55	64	84	60	46	32	0.216816	0.203776	0.281424	0.203755	0.184494	0.184494
chr3R	26983963	26985309	+	FBgn0039467	FBgn0284229	n/a	n/a	3	2	2	3	0	0	0.0118263	0.00636799	0.00670058	0.0101877	0	0
chr3R	27065803	27066665	-	FBgn0003495	spz	protein_coding	0	5	3	0	0	5	0	0.01592	0.0100509	0	0	0
chr3R	27182998	27183862	-	FBgn0004197	Ser	protein_coding	0	2	2	0	0	4	0	0.00636799	0.00670058	0	0	0
chr3R	27182998	27187874	-	FBgn0004197	Ser	protein_coding	0	2	0	0	0	0	0	0.00636799	0	0	0	0
chr3R	27232473	27233681	-	FBgn0051064	CG31064	protein_coding	0	0	3	0	3	0	0	0	0.0100509	0	0.0120322	0.0120322
chr3R	27924233	27924643	+	FBgn0003279	RpL4	protein_coding	0	0	0	2	0	0	0	0	0	0.00679182	0	0
chr3R	27972921	27974342	-	FBgn0003890	betaTub97EF	protein_coding	0	0	0	2	0	0	0	0	0	0.00679182	0	0
chr3R	28322774	28322996	+	FBgn0261618	larp	protein_coding	0	2	0	0	0	0	0	0.00636799	0	0	0	0
chr3R	28323649	28325819	-	FBgn0261618	larp	protein_coding	0	0	0	0	0	2	0	0	0	0	0	0
chr3R	28333709	28334707	-	FBgn0261618	larp	protein_coding	61	67	77	70	56	78	0.240469	0.213328	0.257972	0.237714	0.224601	0.224601
chr3R	28521815	28523260	-	FBgn0003137	Ppn	protein_coding	0	0	0	4	4	2	0	0	0	0.0135836	0.016043	0.016043
chr3R	28522482	28523260	-	FBgn0003137	Ppn	protein_coding	17	12	18	63	56	66	0.0670158	0.0382079	0.0603052	0.213942	0.224601	0.224601
chr3R	28524034	28525307	-	FBgn0003137	Ppn	protein_coding	0	0	0	0	2	0	0	0	0	0	0.00802148	0.00802148
chr3R	28525871	28531579	-	FBgn0003137	Ppn	protein_coding	0	0	0	0	0	2	0	0	0	0	0	0
chr3R	28602772	28603318	+	FBgn0001215	Hrb98DE	protein_coding	3	3	0	0	0	3	0.0118263	0.00955198	0	0	0	0
chr3R	28602772	28603698	+	FBgn0001215	Hrb98DE	protein_coding	3	6	0	2	0	0	0.0118263	0.019104	0	0.00679182	0	0
chr3R	28609399	28616168	-	FBgn0039590	CG10011	protein_coding	7	7	5	6	8	17	0.0275948	0.022288	0.0167514	0.0203755	0.0320859	0.0320859
chr3R	28693954	28702040	+	n/a	n/a	n/a	0	2	3	4	4	5	0	0.00636799	0.0100509	0.0135836	0.016043	0.016043
chr3R	28700335	28702040	+	FBgn0027655	htt	protein_coding	0	0	0	0	2	0	0	0	0	0	0.00802148	0.00802148
chr3R	28708480	28709250	+	FBgn0027655	htt	protein_coding	3	4	2	6	5	3	0.0118263	0.012736	0.00670058	0.0203755	0.0200537	0.0200537
chr3R	28708480	28711121	+	FBgn0027655	htt	protein_coding	3	0	7	3	2	0	0.0118263	0	0.023452	0.0101877	0.00802148	0.00802148
chr3R	28727525	28729049	+	FBgn0027655	htt	protein_coding	2	3	0	0	0	0	0.00788422	0.00955198	0	0	0	0
chr3R	28839925	28840825	-	FBgn0015589	Apc	protein_coding	0	2	0	0	0	0	0	0.00636799	0	0	0	0
chr3R	28852879	28853330	+	FBgn0264324	spg	protein_coding	0	0	0	5	4	3	0	0	0	0.0169796	0.016043	0.016043
chr3R	28900824	28901154	+	FBgn0265998	Doa	protein_coding	3	2	0	6	0	0	0.0118263	0.00636799	0	0.0203755	0	0
chr3R	28900824	28901539	+	FBgn0265998	Doa	protein_coding	4	0	0	0	0	3	0.0157684	0	0	0	0	0
chr3R	28900824	28902806	+	FBgn0265998	Doa	protein_coding	3	0	2	0	3	2	0.0118263	0	0.00670058	0	0.0120322	0.0120322
chr3R	29041096	29042240	+	FBgn0003093	Pkc98E	protein_coding	0	0	0	3	0	0	0	0	0	0.0101877	0	0
chr3R	29221066	29221379	+	FBgn0029176	eEF1gamma	protein_coding	9	8	5	0	3	5	0.035479	0.025472	0.0167514	0	0.0120322	0.0120322
chr3R	29348669	29349445	+	n/a	n/a	n/a	0	2	0	0	0	0	0	0.00636799	0	0	0	0
chr3R	29382956	29383391	+	FBgn0004369	Ptp99A	protein_coding	2	0	5	2	3	0	0.00788422	0	0.0167514	0.00679182	0.0120322	0.0120322
chr3R	29781691	29783147	+	FBgn0001297	kay	protein_coding	2	7	0	3	0	0	0.00788422	0.022288	0	0.0101877	0	0
chr3R	29831690	29834095	-	FBgn0039705	Atg16	protein_coding	4	0	0	2	0	0	0.0157684	0	0	0.00679182	0	0
chr3R	29831690	29835127	-	n/a	n/a	n/a	0	2	0	3	0	0	0	0.00636799	0	0.0101877	0	0
chr3R	29831690	29835591	-	n/a	n/a	n/a	0	4	0	4	0	0	0	0.012736	0	0.0135836	0	0
chr3R	29896698	29897645	+	FBgn0051038	CG31038	protein_coding	2	0	0	0	0	0	0.00788422	0	0	0	0	0
chr3R	30030764	30032112	+	FBgn0026597	Axn	protein_coding	10	3	5	2	8	7	0.0394211	0.00955198	0.0167514	0.00679182	0.0320859	0.0320859
chr3R	30067075	30068420	+	FBgn0266411	sima	protein_coding	14	16	14	11	6	5	0.0551895	0.0509439	0.0469041	0.037355	0.0240644	0.0240644
chr3R	30109295	30110618	+	FBgn0266411	sima	protein_coding	2	3	4	8	0	0	0.00788422	0.00955198	0.0134012	0.0271673	0	0
chr3R	30120129	30210216	+	n/a	n/a	n/a	0	2	0	0	0	0	0	0.00636799	0	0	0	0
chr3R	30198494	30198894	-	FBgn0039756	CG9743	protein_coding	11	13	11	14	15	10	0.0433632	0.0413919	0.0368532	0.0475427	0.0601611	0.0601611
chr3R	30198494	30211254	-	n/a	n/a	n/a	0	0	2	0	0	0	0	0	0.00670058	0	0	0
chr3R	30198494	30216112	-	n/a	n/a	n/a	6	9	11	12	14	2	0.0236527	0.0286559	0.0368532	0.0407509	0.0561504	0.0561504
chr3R	30198494	30216529	-	n/a	n/a	n/a	0	0	2	0	0	0	0	0	0.00670058	0	0	0
chr3R	30208093	30208657	-	FBgn0039757	RpS7	protein_coding	0	0	2	2	3	0	0	0	0.00670058	0.00679182	0.0120322	0.0120322
chr3R	30208135	30208630	-	FBgn0039757	RpS7	protein_coding	0	2	0	0	0	0	0	0.00636799	0	0	0	0
chr3R	30251247	30309248	+	n/a	n/a	n/a	0	0	0	2	0	0	0	0	0	0.00679182	0	0
chr3R	30358250	30361910	+	FBgn0010113	hdc	protein_coding	0	3	3	0	2	0	0	0.00955198	0.0100509	0	0.00802148	0.00802148
chr3R	30445496	30466374	+	n/a	n/a	n/a	0	90	0	0	47	0	0	0.286559	0	0	0.188505	0.188505
chr3R	30445935	30466374	+	n/a	n/a	n/a	0	0	3	0	0	0	0	0	0.0100509	0	0	0
chr3R	30455922	30466374	+	n/a	n/a	n/a	0	2	0	0	0	0	0	0.00636799	0	0	0	0
chr3R	30459744	30466374	+	n/a	n/a	n/a	6	8	3	0	0	2	0.0236527	0.025472	0.0100509	0	0	0
chr3R	30460539	30466374	+	n/a	n/a	n/a	0	0	2	0	0	0	0	0	0.00670058	0	0	0
chr3R	30462233	30466374	+	n/a	n/a	n/a	0	2	0	0	0	0	0	0.00636799	0	0	0	0
chr3R	30462815	30464281	+	FBgn0039774	CDase	protein_coding	2	6	4	5	4	4	0.00788422	0.019104	0.0134012	0.0169796	0.016043	0.016043
chr3R	30462815	30466374	+	n/a	n/a	n/a	705	599	752	636	403	443	2.77919	1.90721	2.51942	2.1598	1.61633	1.61633
chr3R	30474034	30474228	+	FBgn0039776	PH4alphaEFB	protein_coding	0	0	0	0	0	2	0	0	0	0	0	0
chr3R	30474034	30479780	+	FBgn0039776	PH4alphaEFB	protein_coding	33	44	29	55	37	43	0.13009	0.140096	0.0971584	0.186775	0.148397	0.148397
chr3R	30474034	30484752	+	FBgn0039776	PH4alphaEFB	protein_coding	0	0	0	3	3	0	0	0	0	0.0101877	0.0120322	0.0120322
chr3R	30479119	30479780	+	FBgn0039776	PH4alphaEFB	protein_coding	20	32	31	32	20	26	0.0788422	0.101888	0.103859	0.108669	0.0802148	0.0802148
chr3R	30483893	30484752	+	FBgn0039776	PH4alphaEFB	protein_coding	0	3	2	4	3	0	0	0.00955198	0.00670058	0.0135836	0.0120322	0.0120322
chr3R	30484003	30484548	+	FBgn0039776	PH4alphaEFB	protein_coding	0	2	0	0	0	0	0	0.00636799	0	0	0	0
chr3R	30530132	30530914	-	FBgn0267112	lncRNA	CR45552	ncRNA	0	2	0	0	0	0	0	0.00636799	0	0	0	0
chr3R	30571809	30573072	+	FBgn0082582	tmod	protein_coding	0	2	0	0	0	2	0	0.00636799	0	0	0	0
chr3R	30773573	30774697	+	FBgn0004606	zfh1	protein_coding	87	132	104	118	117	142	0.342963	0.420287	0.34843	0.400717	0.469257	0.469257
chr3R	30773987	30774697	+	FBgn0004606	zfh1	protein_coding	2	8	7	3	5	8	0.00788422	0.025472	0.023452	0.0101877	0.0200537	0.0200537
chr3R	30800038	30800963	-	FBgn0011739	wts	protein_coding	6	5	3	4	3	5	0.0236527	0.01592	0.0100509	0.0135836	0.0120322	0.0120322
chr3R	30816875	30818207	+	FBgn0027598	cindr	protein_coding	12	6	5	11	10	7	0.0473053	0.019104	0.0167514	0.037355	0.0401074	0.0401074
chr3R	31217740	31219048	-	FBgn0039830	ATPsynC	protein_coding	0	0	0	4	3	0	0	0	0	0.0135836	0.0120322	0.0120322
chr3R	31225813	31227078	+	FBgn0039831	CG12054	protein_coding	5	4	13	30	35	17	0.0197105	0.012736	0.0435538	0.101877	0.140376	0.140376
chr3R	31410354	31433888	+	FBgn0261988	Gprk2	protein_coding	32	40	39	110	59	65	0.126147	0.12736	0.130661	0.37355	0.236634	0.236634
chr3R	31433459	31433888	+	FBgn0261988	Gprk2	protein_coding	37	37	31	98	91	86	0.145858	0.117808	0.103859	0.332799	0.364977	0.364977
chr3R	31453311	31454500	+	FBgn0261988	Gprk2	protein_coding	0	0	0	0	2	2	0	0	0	0	0.00802148	0.00802148
chr3R	31453311	31454764	+	FBgn0261988	Gprk2	protein_coding	46	37	47	48	44	37	0.181337	0.117808	0.157464	0.163004	0.176473	0.176473
chr3R	31453311	31457046	+	FBgn0261988	Gprk2	protein_coding	34	40	25	38	27	33	0.134032	0.12736	0.0837572	0.129045	0.10829	0.10829
chr3R	31595182	31595514	-	FBgn0039857	RpL6	protein_coding	2	0	0	0	0	0	0.00788422	0	0	0	0	0
chr3R	31595182	31595523	-	FBgn0039857	RpL6	protein_coding	0	0	5	0	0	0	0	0	0.0167514	0	0	0
chr3R	31595287	31595565	+	FBgn0039857	RpL6	protein_coding	0	3	0	0	0	0	0	0.00955198	0	0	0	0
chr3R	31727132	31728479	+	FBgn0003870	ttk	protein_coding	0	0	0	3	0	0	0	0	0	0.0101877	0	0
chr3R	31778172	31778758	+	FBgn0005632	faf	protein_coding	4	4	8	7	7	2	0.0157684	0.012736	0.0268023	0.0237714	0.0280752	0.0280752
chr3R	31817819	31818118	+	FBgn0039883	RhoGAP100F	protein_coding	0	0	0	0	0	2	0	0	0	0	0	0
chr3R	31975448	31975965	-	FBgn0011224	heph	protein_coding	0	0	0	3	0	0	0	0	0	0.0101877	0	0
chr3R	3468909	3469478	-	FBgn0010247	Parp	protein_coding	8	8	6	7	7	6	0.0315369	0.025472	0.0201017	0.0237714	0.0280752	0.0280752
chr3R	3523414	3523947	-	FBgn0010247	Parp	protein_coding	27	36	43	55	35	35	0.106437	0.114624	0.144062	0.186775	0.140376	0.140376
chr3R	3584980	3585510	-	FBgn0010247	Parp	protein_coding	0	0	0	0	2	0	0	0	0	0	0.00802148	0.00802148
chr3R	3744836	3745904	+	n/a	n/a	n/a	0	0	0	0	0	2	0	0	0	0	0	0
chr3R	3780937	3781631	-	n/a	n/a	n/a	0	3	0	5	4	0	0	0.00955198	0	0.0169796	0.016043	0.016043
chr3R	3849499	3850235	+	FBgn0039955	CG41099	protein_coding	14	11	5	23	24	21	0.0551895	0.0350239	0.0167514	0.0781059	0.0962578	0.0962578
chr3R	3849503	3850235	+	FBgn0039955	CG41099	protein_coding	0	4	3	7	3	0	0	0.012736	0.0100509	0.0237714	0.0120322	0.0120322
chr3R	4201843	4202797	+	FBgn0037215	beta-Man	protein_coding	4	2	5	5	2	4	0.0157684	0.00636799	0.0167514	0.0169796	0.00802148	0.00802148
chr3R	4201859	4202797	+	FBgn0037215	beta-Man	protein_coding	0	2	2	0	0	0	0	0.00636799	0.00670058	0	0	0
chr3R	4379450	4379824	+	FBgn0037239	Sfxn1-3	protein_coding	0	2	3	0	0	0	0	0.00636799	0.0100509	0	0	0
chr3R	4467294	4468599	-	FBgn0051523	CG31523	protein_coding	0	0	0	3	5	0	0	0	0	0.0101877	0.0200537	0.0200537
chr3R	4502439	4503725	-	FBgn0085386	CG34357	protein_coding	3	0	0	0	0	4	0.0118263	0	0	0	0	0
chr3R	4534149	4538689	-	FBgn0085386	CG34357	protein_coding	0	0	0	2	0	2	0	0	0	0.00679182	0	0
chr3R	4537805	4538689	-	FBgn0085386	CG34357	protein_coding	3	0	0	4	4	2	0.0118263	0	0	0.0135836	0.016043	0.016043
chr3R	4697191	4698255	+	FBgn0263346	CG43427	protein_coding	3	4	7	7	3	4	0.0118263	0.012736	0.023452	0.0237714	0.0120322	0.0120322
chr3R	4697191	4702411	+	FBgn0263346	CG43427	protein_coding	0	3	0	0	0	0	0	0.00955198	0	0	0	0
chr3R	4735165	4737738	-	FBgn0026620	tacc	protein_coding	0	0	0	4	3	0	0	0	0	0.0135836	0.0120322	0.0120322
chr3R	4741852	4744665	-	FBgn0026620	tacc	protein_coding	0	0	0	0	2	0	0	0	0	0	0.00802148	0.00802148
chr3R	4795737	4797067	-	FBgn0260794	ctrip	protein_coding	0	2	2	6	4	4	0	0.00636799	0.00670058	0.0203755	0.016043	0.016043
chr3R	4795737	4797697	-	FBgn0260794	ctrip	protein_coding	62	69	63	84	73	65	0.244411	0.219696	0.211068	0.285256	0.292784	0.292784
chr3R	4796489	4797697	-	FBgn0260794	ctrip	protein_coding	6	0	4	0	3	2	0.0236527	0	0.0134012	0	0.0120322	0.0120322
chr3R	4799692	4801991	-	FBgn0260794	ctrip	protein_coding	7	9	5	10	6	7	0.0275948	0.0286559	0.0167514	0.0339591	0.0240644	0.0240644
chr3R	4917397	4918131	+	FBgn0265082	Cdep	protein_coding	0	0	0	3	0	0	0	0	0	0.0101877	0	0
chr3R	4922592	4926331	+	FBgn0265082	Cdep	protein_coding	0	0	0	0	0	2	0	0	0	0	0	0
chr3R	5181057	5183983	-	FBgn0259212	cno	protein_coding	0	0	2	0	0	0	0	0	0.00670058	0	0	0
chr3R	5201645	5203434	-	FBgn0259212	cno	protein_coding	2	0	0	0	3	0	0.00788422	0	0	0	0.0120322	0.0120322
chr3R	5266753	5267877	+	FBgn0264785	Hph	protein_coding	4	2	4	6	8	5	0.0157684	0.00636799	0.0134012	0.0203755	0.0320859	0.0320859
chr3R	5292640	5296635	-	FBgn0013576	mtd	protein_coding	0	4	0	4	0	0	0	0.012736	0	0.0135836	0	0
chr3R	5292640	5299573	-	FBgn0013576	mtd	protein_coding	3	3	3	0	0	0	0.0118263	0.00955198	0.0100509	0	0	0
chr3R	5292640	5304182	-	FBgn0013576	mtd	protein_coding	0	4	3	0	3	0	0	0.012736	0.0100509	0	0.0120322	0.0120322
chr3R	5292640	5305853	-	FBgn0013576	mtd	protein_coding	0	2	4	0	0	0	0	0.00636799	0.0134012	0	0	0
chr3R	5292640	5305970	-	FBgn0013576	mtd	protein_coding	2	0	0	0	2	0	0.00788422	0	0	0	0.00802148	0.00802148
chr3R	5294062	5299573	-	FBgn0013576	mtd	protein_coding	2	0	0	0	0	0	0.00788422	0	0	0	0	0
chr3R	5295641	5299573	-	FBgn0013576	mtd	protein_coding	5	8	8	0	0	4	0.0197105	0.025472	0.0268023	0	0	0
chr3R	5298202	5299573	-	FBgn0013576	mtd	protein_coding	129	124	128	72	90	63	0.508532	0.394815	0.428837	0.244506	0.360967	0.360967
chr3R	5312989	5314305	-	FBgn0013576	mtd	protein_coding	0	0	5	0	2	0	0	0	0.0167514	0	0.00802148	0.00802148
chr3R	5609650	5610623	-	FBgn0017550	Rga	protein_coding	0	0	0	0	0	2	0	0	0	0	0	0
chr3R	5661539	5662017	+	FBgn0046222	Wdr33	protein_coding	0	0	0	2	0	0	0	0	0	0.00679182	0	0
chr3R	5850891	5851871	-	FBgn0029088	disp	protein_coding	0	2	0	0	0	0	0	0.00636799	0	0	0	0
chr3R	6354914	6355420	+	FBgn0267698	Pak	protein_coding	0	4	0	0	0	0	0	0.012736	0	0	0	0
chr3R	6354914	6357340	+	FBgn0267698	Pak	protein_coding	5	0	0	2	0	3	0.0197105	0	0	0.00679182	0	0
chr3R	6389522	6393911	-	FBgn0037443	Dmtn	protein_coding	0	0	2	0	0	0	0	0	0.00670058	0	0	0
chr3R	7076890	7078490	+	n/a	n/a	n/a	0	0	0	3	0	0	0	0	0	0.0101877	0	0
chr3R	7101137	7102097	-	FBgn0261238	Alh	protein_coding	9	6	11	3	3	7	0.035479	0.019104	0.0368532	0.0101877	0.0120322	0.0120322
chr3R	7190124	7193012	+	FBgn0086372	lap	protein_coding	0	3	0	0	0	0	0	0.00955198	0	0	0	0
chr3R	7190124	7193688	+	FBgn0086372	lap	protein_coding	2	0	0	0	0	0	0.00788422	0	0	0	0	0
chr3R	7191132	7193688	+	FBgn0086372	lap	protein_coding	2	0	0	0	0	0	0.00788422	0	0	0	0	0
chr3R	7191389	7193688	+	FBgn0086372	lap	protein_coding	0	0	0	2	6	3	0	0	0	0.00679182	0.0240644	0.0240644
chr3R	7474620	7474952	-	FBgn0065099	snRNA	7SK	snRNA	0	0	0	0	0	5	0	0	0	0	0	0
chr3R	8013726	8014966	+	n/a	n/a	n/a	0	0	0	3	0	3	0	0	0	0.0101877	0	0
chr3R	8013726	8016184	+	n/a	n/a	n/a	3	5	5	11	8	6	0.0118263	0.01592	0.0167514	0.037355	0.0320859	0.0320859
chr3R	8108232	8111301	+	FBgn0243512	puc	protein_coding	33	38	37	23	28	28	0.13009	0.120992	0.123961	0.0781059	0.112301	0.112301
chr3R	8246671	8249077	+	n/a	n/a	n/a	3	3	7	0	0	4	0.0118263	0.00955198	0.023452	0	0	0
chr3R	8246676	8249077	+	n/a	n/a	n/a	0	2	0	0	0	0	0	0.00636799	0	0	0	0
chr3R	8247709	8250120	+	n/a	n/a	n/a	2	0	4	0	0	0	0.00788422	0	0.0134012	0	0	0
chr3R	8796705	8835510	-	n/a	n/a	n/a	0	3	0	0	0	0	0	0.00955198	0	0	0	0
chr3R	8797324	8798046	-	FBgn0261015	FBgn0046874	n/a	n/a	0	0	2	0	0	0	0	0	0.00670058	0	0	0
chr3R	8797324	8842839	-	n/a	n/a	n/a	25	35	29	19	18	35	0.0985527	0.11144	0.0971584	0.0645223	0.0721933	0.0721933
chr3R	8828110	8835510	-	FBgn0262614	pyd	protein_coding	3	3	0	0	0	0	0.0118263	0.00955198	0	0	0	0
chr3R	8832142	8835510	-	FBgn0262614	pyd	protein_coding	0	0	2	0	0	0	0	0	0.00670058	0	0	0
chr3R	8833975	8835510	-	FBgn0262614	pyd	protein_coding	15	7	5	6	5	9	0.0591316	0.022288	0.0167514	0.0203755	0.0200537	0.0200537
chr3R	8838392	8840614	-	FBgn0262614	pyd	protein_coding	0	3	4	0	0	0	0	0.00955198	0.0134012	0	0	0
chr3R	8838392	8842839	-	FBgn0262614	pyd	protein_coding	0	5	0	0	0	0	0	0.01592	0	0	0	0
chr3R	8864786	8881339	-	FBgn0262614	pyd	protein_coding	0	0	0	2	5	0	0	0	0	0.00679182	0.0200537	0.0200537
chr3R	8881264	8897314	-	FBgn0262614	pyd	protein_coding	0	2	0	0	0	0	0	0.00636799	0	0	0	0
chr3R	8896297	8897314	-	FBgn0262614	pyd	protein_coding	5	0	0	0	0	0	0.0197105	0	0	0	0	0
chr3R	9079745	9081022	-	FBgn0003165	pum	protein_coding	52	64	75	62	78	82	0.20499	0.203776	0.251272	0.210546	0.312838	0.312838
chr3R	9111089	9111945	-	FBgn0003165	pum	protein_coding	3	0	0	4	4	0	0.0118263	0	0	0.0135836	0.016043	0.016043
chr3R	9130335	9131417	-	FBgn0003165	pum	protein_coding	0	0	2	0	0	0	0	0	0.00670058	0	0	0
chr3R	9213760	9214265	-	FBgn0003165	pum	protein_coding	3	2	2	0	2	0	0.0118263	0.00636799	0.00670058	0	0.00802148	0.00802148
chr3R	9213760	9218763	-	FBgn0003165	pum	protein_coding	0	0	0	0	0	2	0	0	0	0	0	0
chr3R	9213760	9234664	-	FBgn0003165	pum	protein_coding	3	5	0	12	7	6	0.0118263	0.01592	0	0.0407509	0.0280752	0.0280752
chr3R	9217987	9218763	-	FBgn0003165	pum	protein_coding	20	10	27	29	25	19	0.0788422	0.0318399	0.0904578	0.0984814	0.100269	0.100269
chr3R	9217987	9234664	-	FBgn0003165	pum	protein_coding	3	3	3	4	2	3	0.0118263	0.00955198	0.0100509	0.0135836	0.00802148	0.00802148
chr3R	9217987	9239171	-	n/a	n/a	n/a	0	2	0	0	0	2	0	0.00636799	0	0	0	0
chr3R	9232074	9232856	-	FBgn0003165	pum	protein_coding	0	7	0	5	3	6	0	0.022288	0	0.0169796	0.0120322	0.0120322
chr3R	9232074	9234664	-	FBgn0003165	pum	protein_coding	75	94	117	142	117	101	0.295658	0.299295	0.391984	0.482219	0.469257	0.469257
chr3R	9232074	9239171	-	n/a	n/a	n/a	51	74	80	95	64	93	0.201048	0.235616	0.268023	0.322611	0.256687	0.256687
chr3R	9335497	9337081	+	FBgn0037680	pasi2	protein_coding	8	7	7	12	2	6	0.0315369	0.022288	0.023452	0.0407509	0.00802148	0.00802148
chr3R	9335497	9355083	+	n/a	n/a	n/a	9	13	16	20	14	10	0.035479	0.0413919	0.0536046	0.0679182	0.0561504	0.0561504
chr3R	9335500	9337081	+	FBgn0037680	pasi2	protein_coding	0	0	5	4	2	3	0	0	0.0167514	0.0135836	0.00802148	0.00802148
chr3R	9335500	9355083	+	n/a	n/a	n/a	7	7	11	11	9	0	0.0275948	0.022288	0.0368532	0.037355	0.0360967	0.0360967
chr3R	9354422	9355083	+	FBgn0266410	CG45050	protein_coding	10	15	17	24	23	14	0.0394211	0.0477599	0.0569549	0.0815018	0.092247	0.092247
chr3R	9354422	9358991	+	FBgn0266410	CG45050	protein_coding	0	2	2	0	0	0	0	0.00636799	0.00670058	0	0	0
chr3R	9368180	9373875	-	FBgn0000723	FER	protein_coding	3	3	3	0	0	2	0.0118263	0.00955198	0.0100509	0	0	0
chr3R	9372756	9373875	-	FBgn0000723	FER	protein_coding	332	424	433	432	359	372	1.30878	1.35001	1.45068	1.46703	1.43986	1.43986
chr3R	9390886	9392972	-	FBgn0000723	FER	protein_coding	0	0	2	4	3	0	0	0	0.00670058	0.0135836	0.0120322	0.0120322
chr3R	9432029	9432839	+	FBgn0261552	ps	protein_coding	29	28	29	35	26	23	0.114321	0.0891518	0.0971584	0.118857	0.104279	0.104279
chr3R	9432032	9432839	+	FBgn0261552	ps	protein_coding	8	4	9	10	5	5	0.0315369	0.012736	0.0301526	0.0339591	0.0200537	0.0200537
chr3R	9440681	9441665	+	FBgn0261552	ps	protein_coding	2	0	0	0	0	0	0.00788422	0	0	0	0	0
chr3R	9444011	9446497	+	FBgn0261552	ps	protein_coding	0	3	5	3	2	0	0	0.00955198	0.0167514	0.0101877	0.00802148	0.00802148
chr3R	9445044	9446497	+	FBgn0261552	ps	protein_coding	2	5	5	3	0	0	0.00788422	0.01592	0.0167514	0.0101877	0	0
chr3R	9546798	9547370	-	FBgn0037705	mura	protein_coding	56	57	73	82	76	66	0.220758	0.181488	0.244571	0.278465	0.304816	0.304816
chr3R	9785752	9786853	+	FBgn0037754	CG8500	protein_coding	0	4	0	2	0	0	0	0.012736	0	0.00679182	0	0
chr3R	9892640	9892974	+	FBgn0267336	Glut4EF	protein_coding	3	0	0	0	0	0	0.0118263	0	0	0	0	0
chr3R	9943481	9943894	+	FBgn0267336	Glut4EF	protein_coding	429	464	483	676	604	596	1.69116	1.47737	1.61819	2.29564	2.42249	2.42249
chr4	1022242	1023680	-	FBgn0025741	PlexA	protein_coding	55	48	47	79	67	71	0.216816	0.152832	0.157464	0.268277	0.26872	0.26872
chr4	1119937	1120801	-	FBgn0039928	Cals	protein_coding	0	2	2	9	10	6	0	0.00636799	0.00670058	0.0305632	0.0401074	0.0401074
chr4	1140487	1144113	-	FBgn0052017	CG32017	protein_coding	0	0	0	0	2	0	0	0	0	0	0.00802148	0.00802148
chr4	1172943	1175123	-	FBgn0002521	pho	protein_coding	0	0	0	0	0	2	0	0	0	0	0	0
chr4	1172943	1196477	-	n/a	n/a	n/a	0	0	0	0	2	0	0	0	0	0	0.00802148	0.00802148
chr4	1181048	1193859	-	n/a	n/a	n/a	0	0	0	0	2	0	0	0	0	0	0.00802148	0.00802148
chr4	1181048	1196477	-	n/a	n/a	n/a	0	0	0	3	0	3	0	0	0	0.0101877	0	0
chr4	1192344	1193859	-	n/a	n/a	n/a	0	0	0	3	0	0	0	0	0	0.0101877	0	0
chr4	1192344	1196477	-	n/a	n/a	n/a	0	0	0	2	3	0	0	0	0	0.00679182	0.0120322	0.0120322
chr4	1193560	1196477	-	FBgn0039924	PIP4K	protein_coding	8	8	11	21	8	6	0.0315369	0.025472	0.0368532	0.0713141	0.0320859	0.0320859
chr4	1195428	1196091	-	FBgn0039924	PIP4K	protein_coding	0	2	0	0	0	0	0	0.00636799	0	0	0	0
chr4	1195428	1196477	-	FBgn0039924	PIP4K	protein_coding	11	11	12	12	4	12	0.0433632	0.0350239	0.0402035	0.0407509	0.016043	0.016043
chr4	120858	129442	-	FBgn0011747	Ank	protein_coding	0	0	2	0	0	0	0	0	0.00670058	0	0	0
chr4	122309	129442	-	FBgn0011747	Ank	protein_coding	0	2	0	0	0	0	0	0.00636799	0	0	0	0
chr4	1279010	1295151	+	n/a	n/a	n/a	0	3	0	0	0	0	0	0.00955198	0	0	0	0
chr4	185827	186840	-	FBgn0039890	CG2316	protein_coding	5	2	0	6	4	0	0.0197105	0.00636799	0	0.0203755	0.016043	0.016043
chr4	185827	190061	-	FBgn0039890	CG2316	protein_coding	0	2	0	0	0	0	0	0.00636799	0	0	0	0
chr4	187997	189248	-	FBgn0039890	CG2316	protein_coding	0	0	2	0	0	0	0	0	0.00670058	0	0	0
chr4	302242	305178	-	FBgn0039900	Syt7	protein_coding	0	0	0	8	2	0	0	0	0	0.0271673	0.00802148	0.00802148
chr4	330271	332002	-	FBgn0259214	PMCA	protein_coding	0	0	5	3	2	0	0	0	0.0167514	0.0101877	0.00802148	0.00802148
chr4	360587	363134	+	FBgn0039904	Hcf	protein_coding	0	0	0	2	0	0	0	0	0	0.00679182	0	0
chr4	390425	391544	-	FBgn0262636	dati	protein_coding	4	2	5	9	10	7	0.0157684	0.00636799	0.0167514	0.0305632	0.0401074	0.0401074
chr4	429437	504138	+	n/a	n/a	n/a	3	2	0	2	5	0	0.0118263	0.00636799	0	0.00679182	0.0200537	0.0200537
chr4	429497	504138	+	n/a	n/a	n/a	4	4	3	3	2	8	0.0157684	0.012736	0.0100509	0.0101877	0.00802148	0.00802148
chr4	429643	504138	+	n/a	n/a	n/a	0	0	0	0	0	2	0	0	0	0	0	0
chr4	447101	515631	+	n/a	n/a	n/a	0	3	0	0	0	0	0	0.00955198	0	0	0	0
chr4	449924	450509	+	FBgn0016126	CaMKI	protein_coding	11	11	9	13	5	14	0.0433632	0.0350239	0.0301526	0.0441468	0.0200537	0.0200537
chr4	450242	450509	+	FBgn0016126	CaMKI	protein_coding	0	0	3	2	4	6	0	0	0.0100509	0.00679182	0.016043	0.016043
chr4	450242	504138	+	n/a	n/a	n/a	0	0	2	2	0	0	0	0	0.00670058	0.00679182	0	0
chr4	467751	469330	+	FBgn0262731	CG33941	protein_coding	0	2	0	0	0	0	0	0.00636799	0	0	0	0
chr4	471014	504138	+	n/a	n/a	n/a	2	2	4	2	3	0	0.00788422	0.00636799	0.0134012	0.00679182	0.0120322	0.0120322
chr4	471014	526520	+	n/a	n/a	n/a	0	0	0	0	0	3	0	0	0	0	0	0
chr4	474960	477102	-	FBgn0039908	Asator	protein_coding	15	15	21	15	7	18	0.0591316	0.0477599	0.0703561	0.0509387	0.0280752	0.0280752
chr4	476963	481704	-	FBgn0039908	Asator	protein_coding	6	7	3	0	0	0	0.0236527	0.022288	0.0100509	0	0	0
chr4	480035	480691	-	FBgn0039908	Asator	protein_coding	0	4	0	0	0	0	0	0.012736	0	0	0	0
chr4	480035	481704	-	FBgn0039908	Asator	protein_coding	20	29	26	29	16	17	0.0788422	0.0923358	0.0871075	0.0984814	0.0641718	0.0641718
chr4	503851	504138	+	FBgn0004607	zfh2	protein_coding	0	0	2	0	3	3	0	0	0.00670058	0	0.0120322	0.0120322
chr4	503851	526520	+	FBgn0004607	zfh2	protein_coding	0	2	0	0	0	0	0	0.00636799	0	0	0	0
chr4	515582	523104	+	FBgn0004607	zfh2	protein_coding	0	2	0	3	0	0	0	0.00636799	0	0.0101877	0	0
chr4	515582	524512	+	FBgn0004607	zfh2	protein_coding	0	0	0	0	3	3	0	0	0	0	0.0120322	0.0120322
chr4	515582	526520	+	FBgn0004607	zfh2	protein_coding	3	2	2	0	2	2	0.0118263	0.00636799	0.00670058	0	0.00802148	0.00802148
chr4	521473	523104	+	FBgn0004607	zfh2	protein_coding	12	11	14	13	21	16	0.0473053	0.0350239	0.0469041	0.0441468	0.0842255	0.0842255
chr4	521473	524512	+	FBgn0004607	zfh2	protein_coding	0	0	7	4	2	0	0	0	0.023452	0.0135836	0.00802148	0.00802148
chr4	521473	526520	+	FBgn0004607	zfh2	protein_coding	55	54	65	41	28	51	0.216816	0.171936	0.217769	0.139232	0.112301	0.112301
chr4	524331	526520	+	FBgn0004607	zfh2	protein_coding	20	22	26	22	14	21	0.0788422	0.0700479	0.0871075	0.07471	0.0561504	0.0561504
chr4	529693	531783	+	FBgn0004607	zfh2	protein_coding	2	2	2	3	0	2	0.00788422	0.00636799	0.00670058	0.0101877	0	0
chr4	529693	535880	+	FBgn0004607	zfh2	protein_coding	0	3	0	2	0	2	0	0.00955198	0	0.00679182	0	0
chr4	549259	553741	-	FBgn0026869	Thd1	protein_coding	0	3	0	0	3	0	0	0.00955198	0	0	0.0120322	0.0120322
chr4	550754	553741	-	FBgn0026869	Thd1	protein_coding	0	6	0	3	0	2	0	0.019104	0	0.0101877	0	0
chr4	613615	614422	+	FBgn0025936	Eph	protein_coding	3	0	0	0	0	0	0.0118263	0	0	0	0	0
chr4	638966	644155	-	FBgn0039916	Ekar	protein_coding	0	0	0	0	0	3	0	0	0	0	0	0
chr4	639015	640736	-	FBgn0039916	Ekar	protein_coding	4	5	2	24	26	20	0.0157684	0.01592	0.00670058	0.0815018	0.104279	0.104279
chr4	639015	644155	-	FBgn0039916	Ekar	protein_coding	0	4	4	14	17	14	0	0.012736	0.0134012	0.0475427	0.0681826	0.0681826
chr4	639015	661980	-	n/a	n/a	n/a	0	0	0	2	0	0	0	0	0	0.00679182	0	0
chr4	640273	644155	-	FBgn0039916	Ekar	protein_coding	0	0	0	0	0	2	0	0	0	0	0	0
chr4	642276	644155	-	FBgn0039916	Ekar	protein_coding	0	0	0	15	14	8	0	0	0	0.0509387	0.0561504	0.0561504
chr4	652305	653051	-	FBgn0051992	gw	protein_coding	0	0	0	0	2	2	0	0	0	0	0.00802148	0.00802148
chr4	652305	658508	-	FBgn0051992	gw	protein_coding	16	6	0	5	0	0	0.0630737	0.019104	0	0.0169796	0	0
chr4	652305	661980	-	FBgn0051992	gw	protein_coding	19	15	26	14	14	9	0.0749001	0.0477599	0.0871075	0.0475427	0.0561504	0.0561504
chr4	653870	655435	-	FBgn0051992	gw	protein_coding	0	0	0	2	2	0	0	0	0	0.00679182	0.00802148	0.00802148
chr4	653870	658508	-	FBgn0051992	gw	protein_coding	6	8	6	3	2	5	0.0236527	0.025472	0.0201017	0.0101877	0.00802148	0.00802148
chr4	653870	661980	-	FBgn0051992	gw	protein_coding	8	6	10	4	5	6	0.0315369	0.019104	0.0335029	0.0135836	0.0200537	0.0200537
chr4	653870	662000	-	FBgn0051992	gw	protein_coding	0	0	0	0	0	2	0	0	0	0	0	0
chr4	656216	658508	-	FBgn0051992	gw	protein_coding	0	0	2	0	0	0	0	0	0.00670058	0	0	0
chr4	656216	661980	-	FBgn0051992	gw	protein_coding	5	5	0	0	4	0	0.0197105	0.01592	0	0	0.016043	0.016043
chr4	657902	661980	-	FBgn0051992	gw	protein_coding	0	0	0	0	2	0	0	0	0	0	0.00802148	0.00802148
chr4	661046	661980	-	FBgn0051992	gw	protein_coding	3	0	0	0	0	0	0.0118263	0	0	0	0	0
chr4	680440	681135	+	FBgn0039920	CG11360	protein_coding	6	4	4	6	7	8	0.0236527	0.012736	0.0134012	0.0203755	0.0280752	0.0280752
chr4	72321	72862	+	FBgn0085432	pan	protein_coding	8	3	9	3	6	0	0.0315369	0.00955198	0.0301526	0.0101877	0.0240644	0.0240644
chr4	72321	75165	+	FBgn0085432	pan	protein_coding	17	3	7	8	11	5	0.0670158	0.00955198	0.023452	0.0271673	0.0441181	0.0441181
chr4	72321	82746	+	FBgn0085432	pan	protein_coding	8	5	4	17	8	10	0.0315369	0.01592	0.0134012	0.0577305	0.0320859	0.0320859
chr4	72321	85933	+	FBgn0085432	pan	protein_coding	2	0	0	0	3	0	0.00788422	0	0	0	0.0120322	0.0120322
chr4	72321	87166	+	FBgn0085432	pan	protein_coding	16	34	22	33	32	32	0.0630737	0.108256	0.0737064	0.112065	0.128344	0.128344
chr4	72321	94615	+	FBgn0085432	pan	protein_coding	0	4	4	0	6	2	0	0.012736	0.0134012	0	0.0240644	0.0240644
chr4	72321	95002	+	FBgn0085432	pan	protein_coding	0	2	3	2	0	0	0	0.00636799	0.0100509	0.00679182	0	0
chr4	72321	99475	+	FBgn0085432	pan	protein_coding	6	7	9	10	4	4	0.0236527	0.022288	0.0301526	0.0339591	0.016043	0.016043
chr4	783174	783937	-	FBgn0039923	MED26	protein_coding	0	0	0	0	4	0	0	0	0	0	0.016043	0.016043
chr4	783174	787209	-	FBgn0039923	MED26	protein_coding	97	106	108	174	115	118	0.382385	0.337503	0.361831	0.590888	0.461235	0.461235
chr4	786192	787209	-	FBgn0039923	MED26	protein_coding	0	2	2	7	14	11	0	0.00636799	0.00670058	0.0237714	0.0561504	0.0561504
chr4	82638	87166	+	FBgn0085432	pan	protein_coding	0	0	0	3	0	0	0	0	0	0.0101877	0	0
chr4	85712	87166	+	FBgn0085432	pan	protein_coding	6	9	9	11	14	5	0.0236527	0.0286559	0.0301526	0.037355	0.0561504	0.0561504
chr4	882961	903471	-	FBgn0025726	unc-13	protein_coding	4	6	4	11	3	3	0.0157684	0.019104	0.0134012	0.037355	0.0120322	0.0120322
chr4	898393	903471	-	FBgn0025726	unc-13	protein_coding	29	62	49	45	37	31	0.114321	0.197408	0.164164	0.152816	0.148397	0.148397
chr4	898393	909184	-	FBgn0025726	unc-13	protein_coding	0	0	0	2	0	2	0	0	0	0.00679182	0	0
chr4	906028	909184	-	FBgn0025726	unc-13	protein_coding	2	0	0	0	0	0	0.00788422	0	0	0	0	0
chr4	925575	926661	-	FBgn0023213	eIF4G1	protein_coding	0	0	0	0	0	2	0	0	0	0	0	0
chr4	938332	939117	+	FBgn0019985	mGluR	protein_coding	4	0	0	3	3	2	0.0157684	0	0	0.0101877	0.0120322	0.0120322
chr4	94423	95002	+	FBgn0085432	pan	protein_coding	0	0	0	4	3	0	0	0	0	0.0135836	0.0120322	0.0120322
chr4	953513	955050	-	FBgn0052016	4E-T	protein_coding	0	5	4	0	5	7	0	0.01592	0.0134012	0	0.0200537	0.0200537
chrX	10060448	10061348	-	FBgn0030174	CG15312	protein_coding	4	0	0	4	4	0	0.0157684	0	0	0.0135836	0.016043	0.016043
chrX	10254003	10255590	-	FBgn0263220	Hk	protein_coding	3	3	2	2	2	0	0.0118263	0.00955198	0.00670058	0.00679182	0.00802148	0.00802148
chrX	10254003	10259488	-	FBgn0263220	Hk	protein_coding	0	2	0	2	2	0	0	0.00636799	0	0.00679182	0.00802148	0.00802148
chrX	10277470	10279191	-	FBgn0259170	alpha-Man-Ia	protein_coding	0	5	4	4	3	0	0	0.01592	0.0134012	0.0135836	0.0120322	0.0120322
chrX	10277761	10279191	-	FBgn0259170	alpha-Man-Ia	protein_coding	0	2	3	3	0	3	0	0.00636799	0.0100509	0.0101877	0	0
chrX	1042260	1045697	+	FBgn0003638	su(w[a])	protein_coding	3	0	0	8	2	7	0.0118263	0	0	0.0271673	0.00802148	0.00802148
chrX	10471618	10472143	-	FBgn0261710	nocte	protein_coding	0	0	0	3	0	0	0	0	0	0.0101877	0	0
chrX	10496790	10499657	-	FBgn0085443	spri	protein_coding	0	0	0	0	2	0	0	0	0	0	0.00802148	0.00802148
chrX	10510336	10523564	-	FBgn0085443	spri	protein_coding	0	2	0	2	0	0	0	0.00636799	0	0.00679182	0	0
chrX	10519348	10519777	-	FBgn0085443	spri	protein_coding	12	4	8	6	4	4	0.0473053	0.012736	0.0268023	0.0203755	0.016043	0.016043
chrX	10519348	10523561	-	FBgn0085443	spri	protein_coding	6	4	3	5	5	0	0.0236527	0.012736	0.0100509	0.0169796	0.0200537	0.0200537
chrX	10519348	10523564	-	FBgn0085443	spri	protein_coding	5	10	6	6	16	5	0.0197105	0.0318399	0.0201017	0.0203755	0.0641718	0.0641718
chrX	10575390	10576156	-	FBgn0085443	spri	protein_coding	42	53	38	44	34	39	0.165569	0.168752	0.127311	0.14942	0.136365	0.136365
chrX	10796793	10799924	-	FBgn0285926	Imp	protein_coding	0	3	0	0	0	0	0	0.00955198	0	0	0	0
chrX	10977716	10983891	-	FBgn0259241	CG42339	protein_coding	2	0	0	2	5	5	0.00788422	0	0	0.00679182	0.0200537	0.0200537
chrX	11132551	11133686	-	FBgn0030268	Klp10A	protein_coding	3	0	0	0	0	0	0.0118263	0	0	0	0	0
chrX	11381856	11383112	+	FBgn0001624	dlg1	protein_coding	2	0	4	3	6	9	0.00788422	0	0.0134012	0.0101877	0.0240644	0.0240644
chrX	11381856	11387933	+	FBgn0001624	dlg1	protein_coding	19	31	25	51	42	13	0.0749001	0.0987038	0.0837572	0.173191	0.168451	0.168451
chrX	11395240	11396103	+	FBgn0001624	dlg1	protein_coding	7	11	6	2	6	2	0.0275948	0.0350239	0.0201017	0.00679182	0.0240644	0.0240644
chrX	11395240	11396571	+	FBgn0001624	dlg1	protein_coding	17	8	16	12	11	11	0.0670158	0.025472	0.0536046	0.0407509	0.0441181	0.0441181
chrX	11395240	11399816	+	FBgn0001624	dlg1	protein_coding	18	17	11	8	15	3	0.070958	0.0541279	0.0368532	0.0271673	0.0601611	0.0601611
chrX	11395240	11400832	+	FBgn0001624	dlg1	protein_coding	28	24	31	32	19	25	0.110379	0.0764159	0.103859	0.108669	0.0762041	0.0762041
chrX	11397825	11398822	+	FBgn0001624	dlg1	protein_coding	0	0	0	0	3	0	0	0	0	0	0.0120322	0.0120322
chrX	11397825	11399816	+	FBgn0001624	dlg1	protein_coding	0	0	5	4	3	3	0	0	0.0167514	0.0135836	0.0120322	0.0120322
chrX	11397825	11400832	+	FBgn0001624	dlg1	protein_coding	0	0	0	2	3	0	0	0	0	0.00679182	0.0120322	0.0120322
chrX	11687462	11687635	+	FBgn0014133	bif	protein_coding	3	0	0	0	3	0	0.0118263	0	0	0	0.0120322	0.0120322
chrX	11696403	11701127	+	FBgn0011754	PhKgamma	protein_coding	0	0	3	4	0	2	0	0	0.0100509	0.0135836	0	0
chrX	11793443	11794165	+	FBgn0000259	CkIIbeta	protein_coding	0	0	0	0	0	5	0	0	0	0	0	0
chrX	11793443	11795186	+	FBgn0000259	CkIIbeta	protein_coding	0	0	3	0	2	2	0	0	0.0100509	0	0.00802148	0.00802148
chrX	11814697	11815539	-	FBgn0030336	CG1578	protein_coding	3	5	4	12	11	0	0.0118263	0.01592	0.0134012	0.0407509	0.0441181	0.0441181
chrX	12204139	12276618	+	FBgn0267001	Ten-a	protein_coding	0	3	0	0	0	4	0	0.00955198	0	0	0	0
chrX	1225434	1226282	-	FBgn0261444	CG3638	protein_coding	0	0	4	3	6	8	0	0	0.0134012	0.0101877	0.0240644	0.0240644
chrX	12321915	12322459	+	FBgn0267001	Ten-a	protein_coding	0	0	2	0	0	0	0	0	0.00670058	0	0	0
chrX	12475640	12475997	+	FBgn0259143	CG42258	protein_coding	3	3	0	5	3	5	0.0118263	0.00955198	0	0.0169796	0.0120322	0.0120322
chrX	1251172	1252096	-	FBgn0028550	Atf3	protein_coding	3	3	0	0	3	3	0.0118263	0.00955198	0	0	0.0120322	0.0120322
chrX	1251172	1260008	-	FBgn0028550	Atf3	protein_coding	2	2	0	0	0	0	0.00788422	0.00636799	0	0	0	0
chrX	12689291	12693425	-	FBgn0265523	Smr	protein_coding	0	0	0	0	3	0	0	0	0	0	0.0120322	0.0120322
chrX	12710310	12715269	-	FBgn0265523	Smr	protein_coding	12	8	10	28	25	14	0.0473053	0.025472	0.0335029	0.0950855	0.100269	0.100269
chrX	12710310	12715287	-	FBgn0265523	Smr	protein_coding	5	5	2	7	7	3	0.0197105	0.01592	0.00670058	0.0237714	0.0280752	0.0280752
chrX	12710310	12718051	-	FBgn0265523	Smr	protein_coding	0	0	0	0	3	0	0	0	0	0	0.0120322	0.0120322
chrX	12730934	12732400	-	FBgn0265523	Smr	protein_coding	31	46	28	68	55	42	0.122205	0.146464	0.0938081	0.230922	0.220591	0.220591
chrX	12732257	12767354	+	n/a	n/a	n/a	2	0	0	0	0	0	0.00788422	0	0	0	0	0
chrX	12806898	12807228	-	FBgn0259171	Pde9	protein_coding	0	4	4	3	2	2	0	0.012736	0.0134012	0.0101877	0.00802148	0.00802148
chrX	12829710	12832340	-	FBgn0259171	Pde9	protein_coding	10	29	17	20	12	10	0.0394211	0.0923358	0.0569549	0.0679182	0.0481289	0.0481289
chrX	12829710	12850810	-	FBgn0259171	Pde9	protein_coding	2	0	0	0	0	0	0.00788422	0	0	0	0	0
chrX	12829710	12886669	-	FBgn0259171	Pde9	protein_coding	6	3	3	2	5	0	0.0236527	0.00955198	0.0100509	0.00679182	0.0200537	0.0200537
chrX	13081513	13083098	-	FBgn0010303	hep	protein_coding	17	13	12	4	14	13	0.0670158	0.0413919	0.0402035	0.0135836	0.0561504	0.0561504
chrX	13081513	13083983	-	FBgn0010303	hep	protein_coding	0	0	0	0	0	2	0	0	0	0	0	0
chrX	13085596	13087140	-	FBgn0010303	hep	protein_coding	6	4	5	4	7	6	0.0236527	0.012736	0.0167514	0.0135836	0.0280752	0.0280752
chrX	13213529	13213801	+	FBgn0029133	REG	protein_coding	0	0	0	0	0	2	0	0	0	0	0	0
chrX	13264917	13270612	-	FBgn0041210	HDAC4	protein_coding	0	0	0	0	2	0	0	0	0	0	0.00802148	0.00802148
chrX	13264917	13270642	-	FBgn0041210	HDAC4	protein_coding	0	0	2	0	0	0	0	0	0.00670058	0	0	0
chrX	13264932	13270642	-	FBgn0041210	HDAC4	protein_coding	0	4	0	0	2	0	0	0.012736	0	0	0.00802148	0.00802148
chrX	13264946	13270642	-	FBgn0041210	HDAC4	protein_coding	0	0	0	3	0	4	0	0	0	0.0101877	0	0
chrX	13268694	13270642	-	FBgn0041210	HDAC4	protein_coding	2	0	0	0	0	3	0.00788422	0	0	0	0	0
chrX	13281685	13282229	-	FBgn0041210	HDAC4	protein_coding	0	0	0	0	0	3	0	0	0	0	0	0
chrX	13318415	13319047	+	FBgn0283680	IP3K2	protein_coding	3	3	0	2	0	0	0.0118263	0.00955198	0	0.00679182	0	0
chrX	13373863	13374385	+	FBgn0030478	CG1640	protein_coding	2	5	3	2	3	0	0.00788422	0.01592	0.0100509	0.00679182	0.0120322	0.0120322
chrX	13649377	13650067	+	FBgn0030505	NFAT	protein_coding	14	6	26	19	18	17	0.0551895	0.019104	0.0871075	0.0645223	0.0721933	0.0721933
chrX	13649377	13656034	+	FBgn0030505	NFAT	protein_coding	7	8	10	6	5	4	0.0275948	0.025472	0.0335029	0.0203755	0.0200537	0.0200537
chrX	13649655	13650067	+	FBgn0030505	NFAT	protein_coding	6	5	4	2	3	0	0.0236527	0.01592	0.0134012	0.00679182	0.0120322	0.0120322
chrX	13706148	13709557	+	FBgn0265726	Nna1	protein_coding	0	0	0	7	3	6	0	0	0	0.0237714	0.0120322	0.0120322
chrX	13750316	13752027	-	FBgn0030520	Pdcd4	protein_coding	11	18	12	18	15	16	0.0433632	0.0573119	0.0402035	0.0611264	0.0601611	0.0601611
chrX	13750586	13752027	-	FBgn0030520	Pdcd4	protein_coding	2	0	0	2	3	0	0.00788422	0	0	0.00679182	0.0120322	0.0120322
chrX	13801679	13804421	+	FBgn0261244	inaE	protein_coding	0	0	0	2	0	0	0	0	0	0.00679182	0	0
chrX	13834815	13837757	-	FBgn0052626	AMPdeam	protein_coding	2	0	3	2	0	0	0.00788422	0	0.0100509	0.00679182	0	0
chrX	13853946	13857148	-	FBgn0267033	mamo	protein_coding	2	0	0	0	0	0	0.00788422	0	0	0	0	0
chrX	13883236	13885500	-	FBgn0267033	mamo	protein_coding	0	0	3	5	0	2	0	0	0.0100509	0.0169796	0	0
chrX	13967270	13968073	-	FBgn0267033	mamo	protein_coding	0	0	0	5	2	0	0	0	0	0.0169796	0.00802148	0.00802148
chrX	13967270	13986074	-	FBgn0267033	mamo	protein_coding	0	0	0	2	3	2	0	0	0	0.00679182	0.0120322	0.0120322
chrX	13985214	13986074	-	FBgn0267033	mamo	protein_coding	0	2	0	4	0	0	0	0.00636799	0	0.0135836	0	0
chrX	13998745	13998971	-	FBgn0000173	ben	protein_coding	0	4	0	0	0	0	0	0.012736	0	0	0	0
chrX	14691206	14693195	-	FBgn0015774	NetB	protein_coding	0	0	4	4	2	4	0	0	0.0134012	0.0135836	0.00802148	0.00802148
chrX	14817195	14841019	+	n/a	n/a	n/a	3	5	3	2	5	0	0.0118263	0.01592	0.0100509	0.00679182	0.0200537	0.0200537
chrX	15030586	15032573	+	FBgn0052594	be	protein_coding	0	0	4	0	0	0	0	0	0.0134012	0	0	0
chrX	15033606	15034092	+	FBgn0052594	be	protein_coding	3	0	0	0	0	0	0.0118263	0	0	0	0	0
chrX	15305829	15306579	+	FBgn0261703	gce	protein_coding	5	8	6	2	0	5	0.0197105	0.025472	0.0201017	0.00679182	0	0
chrX	15305829	15311216	+	FBgn0261703	gce	protein_coding	7	0	3	5	0	0	0.0275948	0	0.0100509	0.0169796	0	0
chrX	15310378	15311216	+	FBgn0261703	gce	protein_coding	5	14	10	17	12	6	0.0197105	0.0445759	0.0335029	0.0577305	0.0481289	0.0481289
chrX	15321154	15322975	+	FBgn0004924	Top1	protein_coding	0	0	0	2	0	0	0	0	0	0.00679182	0	0
chrX	15487156	15487633	+	FBgn0027287	Gmap	protein_coding	0	0	0	0	0	2	0	0	0	0	0	0
chrX	15503583	15507593	+	FBgn0027287	Gmap	protein_coding	0	0	3	0	0	0	0	0	0.0100509	0	0	0
chrX	15589625	15590953	-	FBgn0030662	CG9220	protein_coding	8	7	6	18	8	6	0.0315369	0.022288	0.0201017	0.0611264	0.0320859	0.0320859
chrX	15613218	15614906	-	FBgn0003463	sog	protein_coding	0	4	0	0	0	0	0	0.012736	0	0	0	0
chrX	15819596	15820553	+	FBgn0003345	sd	protein_coding	15	6	13	18	11	10	0.0591316	0.019104	0.0435538	0.0611264	0.0441181	0.0441181
chrX	15823187	15824276	+	FBgn0003345	sd	protein_coding	2	0	0	0	0	0	0.00788422	0	0	0	0	0
chrX	15901544	15902332	+	FBgn0003392	shi	protein_coding	0	3	0	2	2	0	0	0.00955198	0	0.00679182	0.00802148	0.00802148
chrX	15936799	15937031	-	FBgn0045073	Stim	protein_coding	8	10	3	8	11	9	0.0315369	0.0318399	0.0100509	0.0271673	0.0441181	0.0441181
chrX	15936799	15937754	-	FBgn0045073	Stim	protein_coding	0	0	0	2	0	4	0	0	0	0.00679182	0	0
chrX	1622860	1637334	+	FBgn0283451	br	protein_coding	0	0	2	0	0	0	0	0	0.00670058	0	0	0
chrX	16276478	16276674	+	FBgn0004066	Prosalpha4	protein_coding	0	0	0	2	0	0	0	0	0	0.00679182	0	0
chrX	16294530	16294955	-	FBgn0030734	CG9911	protein_coding	0	0	2	0	0	0	0	0	0.00670058	0	0	0
chrX	16323359	16324601	+	FBgn0052579	CG32579	protein_coding	3	7	3	6	2	5	0.0118263	0.022288	0.0100509	0.0203755	0.00802148	0.00802148
chrX	16323359	16324896	+	FBgn0052579	CG32579	protein_coding	0	0	3	0	0	0	0	0	0.0100509	0	0	0
chrX	16324079	16324601	+	FBgn0052579	CG32579	protein_coding	0	0	0	0	3	0	0	0	0	0	0.0120322	0.0120322
chrX	16374926	16376340	+	FBgn0004598	Fur2	protein_coding	0	0	0	2	0	0	0	0	0	0.00679182	0	0
chrX	1658788	1659896	+	FBgn0283451	br	protein_coding	0	0	0	0	2	0	0	0	0	0	0.00802148	0.00802148
chrX	16827146	16828075	-	FBgn0030797	FBgn0284222	n/a	n/a	4	0	3	0	0	0	0.0157684	0	0.0100509	0	0	0
chrX	16827165	16828075	-	FBgn0030797	FBgn0284222	n/a	n/a	5	5	8	4	7	0	0.0197105	0.01592	0.0268023	0.0135836	0.0280752	0.0280752
chrX	1683097	1684557	-	FBgn0023531	CG32809	protein_coding	0	0	0	2	0	0	0	0	0	0.00679182	0	0
chrX	1683097	1684745	-	FBgn0023531	CG32809	protein_coding	0	2	0	2	0	0	0	0.00636799	0	0.00679182	0	0
chrX	1690200	1691357	-	FBgn0023531	CG32809	protein_coding	5	0	0	0	0	0	0.0197105	0	0	0	0	0
chrX	17124903	17131159	+	FBgn0260748	CG5004	protein_coding	0	3	0	0	0	0	0	0.00955198	0	0	0	0
chrX	17135304	17135910	-	FBgn0260748	CG5004	protein_coding	0	2	0	0	0	0	0	0.00636799	0	0	0	0
chrX	17145016	17159253	-	n/a	n/a	n/a	2	0	0	0	0	0	0.00788422	0	0	0	0	0
chrX	17145016	17159328	-	n/a	n/a	n/a	0	0	0	2	0	0	0	0	0	0.00679182	0	0
chrX	17145016	17159360	-	n/a	n/a	n/a	8	6	8	14	9	11	0.0315369	0.019104	0.0268023	0.0475427	0.0360967	0.0360967
chrX	17145016	17161205	-	n/a	n/a	n/a	6	11	11	28	24	26	0.0236527	0.0350239	0.0368532	0.0950855	0.0962578	0.0962578
chrX	17145016	17166658	-	n/a	n/a	n/a	0	0	2	0	2	2	0	0	0.00670058	0	0.00802148	0.00802148
chrX	17145016	17171900	-	n/a	n/a	n/a	103	124	138	187	160	160	0.406037	0.394815	0.46234	0.635035	0.641718	0.641718
chrX	17145016	17171958	-	n/a	n/a	n/a	0	0	2	4	0	0	0	0	0.00670058	0.0135836	0	0
chrX	17145016	17171960	-	n/a	n/a	n/a	2115	2468	2408	2974	2211	2225	8.33756	7.8581	8.0675	10.0994	8.86775	8.86775
chrX	17145016	17172005	-	n/a	n/a	n/a	20	40	44	69	59	56	0.0788422	0.12736	0.147413	0.234318	0.236634	0.236634
chrX	17149834	17161191	+	n/a	n/a	n/a	21	39	29	5	7	6	0.0827843	0.124176	0.0971584	0.0169796	0.0280752	0.0280752
chrX	17188992	17193035	+	FBgn0000163	baz	protein_coding	5	4	2	6	7	8	0.0197105	0.012736	0.00670058	0.0203755	0.0280752	0.0280752
chrX	17720587	17721615	+	FBgn0261570	CG42684	protein_coding	0	0	2	6	13	4	0	0	0.00670058	0.0203755	0.0521396	0.0521396
chrX	17868982	17870657	-	FBgn0259168	mnb	protein_coding	0	0	0	3	0	0	0	0	0	0.0101877	0	0
chrX	17877421	17878516	-	FBgn0259168	mnb	protein_coding	0	4	4	4	0	0	0	0.012736	0.0134012	0.0135836	0	0
chrX	18372031	18373455	+	FBgn0265784	CrebB	protein_coding	21	15	27	28	18	19	0.0827843	0.0477599	0.0904578	0.0950855	0.0721933	0.0721933
chrX	18372031	18376394	+	FBgn0265784	CrebB	protein_coding	2	0	0	0	0	3	0.00788422	0	0	0	0	0
chrX	18390662	18392910	-	FBgn0052549	CG32549	protein_coding	0	2	0	0	0	0	0	0.00636799	0	0	0	0
chrX	18392845	18404183	+	FBgn0052549	CG32549	protein_coding	2	0	0	0	0	0	0.00788422	0	0	0	0	0
chrX	18566696	18567636	+	FBgn0265598	Bx	protein_coding	3	10	4	3	4	2	0.0118263	0.0318399	0.0134012	0.0101877	0.016043	0.016043
chrX	18636614	18637786	-	FBgn0027335	Rip11	protein_coding	0	0	0	0	0	2	0	0	0	0	0	0
chrX	18637413	18637786	-	FBgn0027335	Rip11	protein_coding	5	5	8	8	6	6	0.0197105	0.01592	0.0268023	0.0271673	0.0240644	0.0240644
chrX	18637413	18640410	-	FBgn0027335	Rip11	protein_coding	0	0	0	0	3	5	0	0	0	0	0.0120322	0.0120322
chrX	18638246	18640410	-	FBgn0027335	Rip11	protein_coding	0	4	0	0	4	2	0	0.012736	0	0	0.016043	0.016043
chrX	18824650	18826603	+	FBgn0259927	CG42450	protein_coding	0	0	0	0	5	3	0	0	0	0	0.0200537	0.0200537
chrX	18837993	18838342	+	FBgn0030964	Pvf1	protein_coding	4	2	8	0	0	0	0.0157684	0.00636799	0.0268023	0	0	0
chrX	18837993	18841120	+	FBgn0030964	Pvf1	protein_coding	0	0	2	2	2	0	0	0	0.00670058	0.00679182	0.00802148	0.00802148
chrX	1896284	1896726	+	FBgn0000117	arm	protein_coding	0	2	0	0	3	0	0	0.00636799	0	0	0.0120322	0.0120322
chrX	19150811	19151959	-	FBgn0261461	RhoGAP18B	protein_coding	0	0	0	2	0	0	0	0	0	0.00679182	0	0
chrX	19150811	19155080	-	FBgn0261461	RhoGAP18B	protein_coding	0	0	2	0	0	0	0	0	0.00670058	0	0	0
chrX	19282546	19284818	-	FBgn0031011	CG8034	protein_coding	4	3	4	7	3	6	0.0157684	0.00955198	0.0134012	0.0237714	0.0120322	0.0120322
chrX	19282646	19284818	-	FBgn0031011	CG8034	protein_coding	5	3	3	3	4	5	0.0197105	0.00955198	0.0100509	0.0101877	0.016043	0.016043
chrX	19295312	19295887	+	FBgn0031011	CG8034	protein_coding	0	0	0	4	0	2	0	0	0	0.0135836	0	0
chrX	19295312	19353653	+	n/a	n/a	n/a	0	0	0	6	4	0	0	0	0	0.0203755	0.016043	0.016043
chrX	19296946	19344150	-	n/a	n/a	n/a	0	3	0	0	0	0	0	0.00955198	0	0	0	0
chrX	19297116	19344150	-	n/a	n/a	n/a	2	3	0	0	4	0	0.00788422	0.00955198	0	0	0.016043	0.016043
chrX	19297116	19360812	-	n/a	n/a	n/a	0	0	0	2	0	0	0	0	0	0.00679182	0	0
chrX	19320049	19320525	+	FBgn0259834	out	protein_coding	0	2	0	0	0	0	0	0.00636799	0	0	0	0
chrX	19342728	19344150	-	FBgn0086778	nAChRalpha7	protein_coding	0	0	0	0	0	2	0	0	0	0	0	0
chrX	19433154	19433535	+	FBgn0031016	kek5	protein_coding	0	0	0	0	3	0	0	0	0	0	0.0120322	0.0120322
chrX	19464193	19466221	+	FBgn0031016	kek5	protein_coding	2	0	0	0	0	0	0.00788422	0	0	0	0	0
chrX	19509818	19515644	+	FBgn0031023	CG14200	protein_coding	0	0	2	0	2	0	0	0	0.00670058	0	0.00802148	0.00802148
chrX	19523003	19524163	+	FBgn0261573	CoRest	protein_coding	0	0	0	2	0	0	0	0	0	0.00679182	0	0
chrX	19575358	19577594	-	FBgn0031030	Tao	protein_coding	6	4	6	17	6	7	0.0236527	0.012736	0.0201017	0.0577305	0.0240644	0.0240644
chrX	19832867	19833076	+	FBgn0261811	pico	protein_coding	0	0	0	0	3	0	0	0	0	0	0.0120322	0.0120322
chrX	20487008	20491394	-	FBgn0031118	RhoGAP19D	protein_coding	2	0	5	5	4	0	0.00788422	0	0.0167514	0.0169796	0.016043	0.016043
chrX	20490547	20491394	-	FBgn0031118	RhoGAP19D	protein_coding	3	4	6	3	2	8	0.0118263	0.012736	0.0201017	0.0101877	0.00802148	0.00802148
chrX	2052930	2134786	+	n/a	n/a	n/a	0	2	5	0	0	3	0	0.00636799	0.0167514	0	0	0
chrX	20659825	20660643	+	FBgn0031126	Cyp6v1	protein_coding	22	34	29	68	36	51	0.0867264	0.108256	0.0971584	0.230922	0.144387	0.144387
chrX	20659825	20661334	+	FBgn0031126	Cyp6v1	protein_coding	0	0	0	3	2	2	0	0	0	0.0101877	0.00802148	0.00802148
chrX	20659825	20661462	+	n/a	n/a	n/a	0	0	0	3	0	0	0	0	0	0.0101877	0	0
chrX	20669107	20669621	+	FBgn0031127	CG1835	protein_coding	0	0	0	0	2	0	0	0	0	0	0.00802148	0.00802148
chrX	20669107	20673598	+	n/a	n/a	n/a	0	0	0	5	2	0	0	0	0	0.0169796	0.00802148	0.00802148
chrX	20669107	20674918	+	n/a	n/a	n/a	0	0	0	4	0	0	0	0	0	0.0135836	0	0
chrX	20669107	20675849	+	n/a	n/a	n/a	0	0	0	3	0	0	0	0	0	0.0101877	0	0
chrX	2095010	2095396	+	FBgn0000382	csw	protein_coding	0	0	0	0	0	3	0	0	0	0	0	0
chrX	21027814	21091388	-	n/a	n/a	n/a	0	0	2	0	0	0	0	0	0.00670058	0	0	0
chrX	21027814	21091400	-	n/a	n/a	n/a	6	7	5	5	3	5	0.0236527	0.022288	0.0167514	0.0169796	0.0120322	0.0120322
chrX	21060492	21061557	+	FBgn0031150	bves	protein_coding	0	7	2	7	2	2	0	0.022288	0.00670058	0.0237714	0.00802148	0.00802148
chrX	21060495	21061557	+	FBgn0031150	bves	protein_coding	0	17	13	23	7	5	0	0.0541279	0.0435538	0.0781059	0.0280752	0.0280752
chrX	2116219	2121624	-	FBgn0004860	ph-d	protein_coding	0	0	2	0	5	5	0	0	0.00670058	0	0.0200537	0.0200537
chrX	2116219	2131726	-	n/a	n/a	n/a	0	0	0	0	2	0	0	0	0	0	0.00802148	0.00802148
chrX	21211080	21211799	-	FBgn0052521	CG32521	protein_coding	5	11	6	11	14	11	0.0197105	0.0350239	0.0201017	0.037355	0.0561504	0.0561504
chrX	21359512	21360029	+	FBgn0011710	2019-09-01	protein_coding	0	0	2	0	0	0	0	0	0.00670058	0	0	0
chrX	21431598	21432153	-	FBgn0259245	DIP-beta	protein_coding	0	2	0	0	0	0	0	0.00636799	0	0	0	0
chrX	2198632	2201061	+	FBgn0023549	Mct1	protein_coding	2	0	0	0	0	0	0.00788422	0	0	0	0	0
chrX	22457427	22458260	+	FBgn0031187	Usp2	protein_coding	2	5	4	6	4	5	0.00788422	0.01592	0.0134012	0.0203755	0.016043	0.016043
chrX	22493481	22494275	+	FBgn0027279	l(1)G0196	protein_coding	5	5	6	8	7	3	0.0197105	0.01592	0.0201017	0.0271673	0.0280752	0.0280752
chrX	22493481	22503740	+	FBgn0027279	l(1)G0196	protein_coding	0	0	4	0	6	0	0	0	0.0134012	0	0.0240644	0.0240644
chrX	22502195	22503740	+	FBgn0027279	l(1)G0196	protein_coding	3	3	4	3	0	8	0.0118263	0.00955198	0.0134012	0.0101877	0	0
chrX	22507108	22507965	+	FBgn0027279	l(1)G0196	protein_coding	2	0	0	0	0	0	0.00788422	0	0	0	0	0
chrX	22866051	22868001	+	FBgn0259677	CG42346	protein_coding	25	28	37	116	121	82	0.0985527	0.0891518	0.123961	0.393926	0.4853	0.4853
chrX	22876804	22880555	+	FBgn0259677	CG42346	protein_coding	0	0	2	0	0	0	0	0	0.00670058	0	0	0
chrX	22984596	22986568	-	FBgn0016976	FBgn0016975	n/a	n/a	0	0	0	2	0	0	0	0	0	0.00679182	0	0
chrX	22984596	22991790	-	FBgn0016976	FBgn0016975	n/a	n/a	2	0	0	4	2	0	0.00788422	0	0	0.0135836	0.00802148	0.00802148
chrX	22985305	22986568	-	FBgn0016976	FBgn0016975	n/a	n/a	0	0	2	0	0	0	0	0	0.00670058	0	0	0
chrX	22990168	22991790	-	FBgn0016976	FBgn0016975	n/a	n/a	0	0	0	3	0	5	0	0	0	0.0101877	0	0
chrX	23087304	23090413	-	FBgn0039944	FBgn0039945	n/a	n/a	0	0	0	0	0	4	0	0	0	0	0	0
chrX	23088715	23090413	-	FBgn0039945	FBgn0039944	n/a	n/a	6	6	8	14	10	11	0.0236527	0.019104	0.0268023	0.0475427	0.0401074	0.0401074
chrX	23205890	23279743	+	n/a	n/a	n/a	0	0	0	160	0	0	0	0	0	0.543346	0	0
chrX	23215745	23278731	+	n/a	n/a	n/a	0	0	0	6	8	0	0	0	0	0.0203755	0.0320859	0.0320859
chrX	23215884	23278540	+	n/a	n/a	n/a	0	15	21	0	0	19	0	0.0477599	0.0703561	0	0	0
chrX	23279649	23282911	-	FBgn0267516	pre-rRNA	CR45856	rRNA	0	0	0	3	0	0	0	0	0	0.0101877	0	0
chrX	2450670	2456686	-	FBgn0040388	boi	protein_coding	0	0	0	0	4	0	0	0	0	0	0.016043	0.016043
chrX	2473504	2473881	+	FBgn0284408	trol	protein_coding	3	0	0	0	0	0	0.0118263	0	0	0	0	0
chrX	2484333	2491614	-	FBgn0284408	trol	protein_coding	0	0	0	2	0	0	0	0	0	0.00679182	0	0
chrX	2521534	2522421	-	FBgn0284408	trol	protein_coding	0	0	0	0	6	0	0	0	0	0	0.0240644	0.0240644
chrX	2521534	2524402	-	FBgn0284408	trol	protein_coding	48	52	57	107	76	94	0.189221	0.165568	0.190967	0.363362	0.304816	0.304816
chrX	2523405	2524402	-	FBgn0284408	trol	protein_coding	20	13	23	54	30	37	0.0788422	0.0413919	0.0770567	0.183379	0.120322	0.120322
chrX	2595900	2647296	-	n/a	n/a	n/a	38	38	48	36	29	38	0.1498	0.120992	0.160814	0.122253	0.116311	0.116311
chrX	2595986	2642093	+	n/a	n/a	n/a	14	10	14	23	19	13	0.0551895	0.0318399	0.0469041	0.0781059	0.0762041	0.0762041
chrX	2595986	2643732	+	n/a	n/a	n/a	3	2	4	0	0	3	0.0118263	0.00636799	0.0134012	0	0	0
chrX	2595986	2646871	+	n/a	n/a	n/a	21	28	35	22	19	17	0.0827843	0.0891518	0.11726	0.07471	0.0762041	0.0762041
chrX	2595986	2647099	+	n/a	n/a	n/a	2	0	0	0	0	0	0.00788422	0	0	0	0	0
chrX	2595995	2642093	+	n/a	n/a	n/a	6	5	6	13	15	8	0.0236527	0.01592	0.0201017	0.0441468	0.0601611	0.0601611
chrX	2595995	2643732	+	n/a	n/a	n/a	0	3	0	0	0	6	0	0.00955198	0	0	0	0
chrX	2595995	2646871	+	n/a	n/a	n/a	4	12	10	10	5	5	0.0157684	0.0382079	0.0335029	0.0339591	0.0200537	0.0200537
chrX	2595999	2643732	+	n/a	n/a	n/a	3	0	0	0	0	0	0.0118263	0	0	0	0	0
chrX	2595999	2646871	+	n/a	n/a	n/a	12	12	19	17	9	7	0.0473053	0.0382079	0.0636555	0.0577305	0.0360967	0.0360967
chrX	2597327	2643732	+	n/a	n/a	n/a	2	0	0	0	0	0	0.00788422	0	0	0	0	0
chrX	2598654	2646737	-	n/a	n/a	n/a	0	2	0	0	0	0	0	0.00636799	0	0	0	0
chrX	2603920	2642093	+	n/a	n/a	n/a	0	0	0	4	0	0	0	0	0	0.0135836	0	0
chrX	2604120	2642093	+	n/a	n/a	n/a	0	2	0	3	9	2	0	0.00636799	0	0.0101877	0.0360967	0.0360967
chrX	2604158	2642093	+	n/a	n/a	n/a	0	0	0	4	0	0	0	0	0	0.0135836	0	0
chrX	2617996	2643732	+	n/a	n/a	n/a	0	0	0	0	0	2	0	0	0	0	0	0
chrX	2619708	2643732	+	n/a	n/a	n/a	0	0	0	2	0	0	0	0	0	0.00679182	0	0
chrX	2641125	2642093	+	FBgn0003371	sgg	protein_coding	9	12	20	19	14	6	0.035479	0.0382079	0.0670058	0.0645223	0.0561504	0.0561504
chrX	2641590	2642093	+	FBgn0003371	sgg	protein_coding	0	2	0	0	0	0	0	0.00636799	0	0	0	0
chrX	2671121	2673618	+	FBgn0003371	sgg	protein_coding	0	0	4	0	0	0	0	0	0.0134012	0	0	0
chrX	2672914	2673618	+	FBgn0003371	sgg	protein_coding	0	0	0	0	2	0	0	0	0	0	0.00802148	0.00802148
chrX	288540	289304	+	FBgn0024989	FBgn0040370	n/a	n/a	3	0	0	0	2	0	0.0118263	0	0	0	0.00802148	0.00802148
chrX	289041	290596	-	FBgn0040370	CG13375	protein_coding	3	6	3	6	4	10	0.0118263	0.019104	0.0100509	0.0203755	0.016043	0.016043
chrX	3155927	3156464	+	FBgn0004647	N	protein_coding	5	0	0	0	5	5	0.0197105	0	0	0	0.0200537	0.0200537
chrX	3155927	3159233	+	FBgn0004647	N	protein_coding	0	2	0	2	0	0	0	0.00636799	0	0.00679182	0	0
chrX	3293600	3332546	+	FBgn0000479	dnc	protein_coding	0	0	0	2	0	0	0	0	0	0.00679182	0	0
chrX	3321041	3332546	+	FBgn0000479	dnc	protein_coding	0	0	0	0	0	2	0	0	0	0	0	0
chrX	3374940	3376233	+	FBgn0262656	FBgn0266350	n/a	n/a	0	0	0	2	0	0	0	0	0	0.00679182	0	0
chrX	3471874	3473371	-	FBgn0029662	CG12206	protein_coding	0	0	2	0	2	5	0	0	0.00670058	0	0.00802148	0.00802148
chrX	3519825	3524031	-	FBgn0052791	DIP-alpha	protein_coding	5	0	2	0	0	0	0.0197105	0	0.00670058	0	0	0
chrX	3522212	3524031	-	FBgn0052791	DIP-alpha	protein_coding	0	0	0	2	4	0	0	0	0	0.00679182	0.016043	0.016043
chrX	3523634	3524031	-	FBgn0052791	DIP-alpha	protein_coding	0	0	0	3	0	0	0	0	0	0.0101877	0	0
chrX	3530322	3531022	+	FBgn0052791	DIP-alpha	protein_coding	3	5	14	13	8	8	0.0118263	0.01592	0.0469041	0.0441468	0.0320859	0.0320859
chrX	3530322	3533763	+	FBgn0052791	DIP-alpha	protein_coding	0	4	0	0	0	2	0	0.012736	0	0	0	0
chrX	3530322	3535459	+	FBgn0052791	DIP-alpha	protein_coding	0	0	0	2	0	0	0	0	0	0.00679182	0	0
chrX	3692953	3693932	+	FBgn0023215	Mnt	protein_coding	3	0	2	4	4	0	0.0118263	0	0.00670058	0.0135836	0.016043	0.016043
chrX	3781655	3785813	+	FBgn0283657	Tlk	protein_coding	2	0	0	3	0	0	0.00788422	0	0	0.0101877	0	0
chrX	3783677	3784441	+	FBgn0283657	Tlk	protein_coding	5	4	5	6	5	0	0.0197105	0.012736	0.0167514	0.0203755	0.0200537	0.0200537
chrX	3783677	3784706	+	FBgn0283657	Tlk	protein_coding	0	0	0	2	0	0	0	0	0	0.00679182	0	0
chrX	3851937	3870544	+	n/a	n/a	n/a	12	15	5	3	3	2	0.0473053	0.0477599	0.0167514	0.0101877	0.0120322	0.0120322
chrX	3851937	3873176	+	n/a	n/a	n/a	12	15	21	6	8	4	0.0473053	0.0477599	0.0703561	0.0203755	0.0320859	0.0320859
chrX	3951415	3952041	+	FBgn0029687	Vap33	protein_coding	0	0	3	0	0	0	0	0	0.0100509	0	0	0
chrX	4203191	4203486	-	FBgn0000635	Fas2	protein_coding	0	2	2	0	0	0	0	0.00636799	0.00670058	0	0	0
chrX	4349004	4349712	+	FBgn0262738	norpA	protein_coding	0	2	0	3	0	0	0	0.00636799	0	0.0101877	0	0
chrX	4357040	4360705	+	FBgn0262738	norpA	protein_coding	7	3	7	6	6	8	0.0275948	0.00955198	0.023452	0.0203755	0.0240644	0.0240644
chrX	480030	482433	+	n/a	n/a	n/a	4	0	0	0	0	0	0.0157684	0	0	0	0	0
chrX	4927650	4930065	-	FBgn0266000	CG44774	protein_coding	0	0	5	4	4	0	0	0	0.0167514	0.0135836	0.016043	0.016043
chrX	4931674	4933557	+	FBgn0266000	CG44774	protein_coding	0	0	0	4	0	0	0	0	0	0.0135836	0	0
chrX	4947607	4948197	+	FBgn0004368	Ptp4E	protein_coding	0	2	2	4	0	6	0	0.00636799	0.00670058	0.0135836	0	0
chrX	52811	85129	-	n/a	n/a	n/a	8	5	0	0	7	3	0.0315369	0.01592	0	0	0.0280752	0.0280752
chrX	52811	91334	-	n/a	n/a	n/a	0	0	7	0	0	0	0	0	0.023452	0	0	0
chrX	54118	94578	-	n/a	n/a	n/a	20	19	0	27	0	0	0.0788422	0.0604959	0	0.0916896	0	0
chrX	5696309	5696763	-	n/a	n/a	n/a	0	2	0	0	0	0	0	0.00636799	0	0	0	0
chrX	5761169	5762681	-	FBgn0013987	MAPk-Ak2	protein_coding	10	12	12	8	9	5	0.0394211	0.0382079	0.0402035	0.0271673	0.0360967	0.0360967
chrX	5784440	5786121	+	FBgn0261610	CG42699	protein_coding	0	3	0	2	2	0	0	0.00955198	0	0.00679182	0.00802148	0.00802148
chrX	5905746	5910061	+	n/a	n/a	n/a	0	0	0	2	0	0	0	0	0	0.00679182	0	0
chrX	6381750	6403545	+	n/a	n/a	n/a	3	0	0	0	0	0	0.0118263	0	0	0	0	0
chrX	6543093	6605279	+	n/a	n/a	n/a	0	0	0	2	0	0	0	0	0	0.00679182	0	0
chrX	6585696	6605279	+	n/a	n/a	n/a	0	0	0	2	0	0	0	0	0	0.00679182	0	0
chrX	6588067	6588423	+	FBgn0085446	CG34417	protein_coding	0	0	0	0	2	0	0	0	0	0	0.00802148	0.00802148
chrX	6630705	6631105	+	FBgn0029881	pigs	protein_coding	19	17	23	25	22	15	0.0749001	0.0541279	0.0770567	0.0848978	0.0882363	0.0882363
chrX	6644562	6645338	+	FBgn0029881	pigs	protein_coding	16	22	24	25	18	20	0.0630737	0.0700479	0.080407	0.0848978	0.0721933	0.0721933
chrX	6709379	6709896	+	FBgn0029895	CG14441	protein_coding	0	0	2	0	0	0	0	0	0.00670058	0	0	0
chrX	6841653	6852942	-	n/a	n/a	n/a	3	8	10	3	0	0	0.0118263	0.025472	0.0335029	0.0101877	0	0
chrX	6841653	6870000	-	n/a	n/a	n/a	0	2	0	0	0	0	0	0.00636799	0	0	0	0
chrX	6843523	6868780	+	n/a	n/a	n/a	0	0	0	3	4	2	0	0	0	0.0101877	0.016043	0.016043
chrX	6843532	6868780	+	n/a	n/a	n/a	3	3	4	3	5	7	0.0118263	0.00955198	0.0134012	0.0101877	0.0200537	0.0200537
chrX	6843532	6869311	+	n/a	n/a	n/a	0	3	0	0	0	0	0	0.00955198	0	0	0	0
chrX	6856237	6868780	+	n/a	n/a	n/a	23	17	17	35	13	23	0.0906685	0.0541279	0.0569549	0.118857	0.0521396	0.0521396
chrX	6856237	6869869	+	n/a	n/a	n/a	4	0	0	0	0	0	0.0157684	0	0	0	0	0
chrX	6858863	6859007	+	FBgn0029915	CG14434	protein_coding	0	0	0	2	0	0	0	0	0	0.00679182	0	0
chrX	6858863	6868780	+	n/a	n/a	n/a	0	0	0	3	3	5	0	0	0	0.0101877	0.0120322	0.0120322
chrX	6869261	6872921	+	FBgn0263993	CG43736	protein_coding	0	3	2	9	2	0	0	0.00955198	0.00670058	0.0305632	0.00802148	0.00802148
chrX	6869261	6874452	+	FBgn0263993	CG43736	protein_coding	0	0	0	3	0	0	0	0	0	0.0101877	0	0
chrX	7511362	7512902	-	FBgn0052719	CG32719	protein_coding	0	3	0	0	0	0	0	0.00955198	0	0	0	0
chrX	7645780	7646979	+	FBgn0004198	ct	protein_coding	97	122	123	189	167	167	0.382385	0.388447	0.412086	0.641827	0.669794	0.669794
chrX	7660406	7661138	+	FBgn0004198	ct	protein_coding	2	5	5	10	6	6	0.00788422	0.01592	0.0167514	0.0339591	0.0240644	0.0240644
chrX	7660406	7663554	+	FBgn0004198	ct	protein_coding	3	2	4	2	5	3	0.0118263	0.00636799	0.0134012	0.00679182	0.0200537	0.0200537
chrX	7662646	7663554	+	FBgn0004198	ct	protein_coding	0	7	3	0	0	2	0	0.022288	0.0100509	0	0	0
chrX	7882045	7883275	+	FBgn0259188	Ir7f	protein_coding	6	9	7	8	4	5	0.0236527	0.0286559	0.023452	0.0271673	0.016043	0.016043
chrX	7926649	7930315	-	FBgn0029979	mahe	protein_coding	0	0	0	9	4	4	0	0	0	0.0305632	0.016043	0.016043
chrX	7926765	7930315	-	FBgn0029979	mahe	protein_coding	0	0	5	0	0	0	0	0	0.0167514	0	0	0
chrX	8063840	8064761	+	FBgn0004657	mys	protein_coding	5	0	0	6	0	6	0.0197105	0	0	0.0203755	0	0
chrX	819211	821969	-	FBgn0264449	CG43867	protein_coding	0	2	0	0	0	3	0	0.00636799	0	0	0	0
chrX	819211	843174	-	FBgn0264449	CG43867	protein_coding	0	0	0	0	2	0	0	0	0	0	0.00802148	0.00802148
chrX	8306645	8307300	-	FBgn0015519	nAChRalpha3	protein_coding	0	0	2	0	0	0	0	0	0.00670058	0	0	0
chrX	8483586	8486993	-	n/a	n/a	n/a	0	0	0	2	0	0	0	0	0	0.00679182	0	0
chrX	8585810	8586245	+	FBgn0030052	CG12065	protein_coding	0	0	2	0	3	0	0	0	0.00670058	0	0.0120322	0.0120322
chrX	8709758	8712380	-	FBgn0041629	Hexo2	protein_coding	0	9	0	0	0	0	0	0.0286559	0	0	0	0
chrX	8869203	8880400	-	n/a	n/a	n/a	7	0	0	0	0	10	0.0275948	0	0	0	0	0
chrX	8874189	8876752	-	FBgn0011661	Moe	protein_coding	0	0	3	0	0	0	0	0	0.0100509	0	0	0
chrX	8874189	8880400	-	FBgn0011661	Moe	protein_coding	21	33	27	56	32	46	0.0827843	0.105072	0.0904578	0.190171	0.128344	0.128344
chrX	8875094	8880400	-	FBgn0011661	Moe	protein_coding	2	0	3	5	0	3	0.00788422	0	0.0100509	0.0169796	0	0
chrX	8876306	8876752	-	FBgn0011661	Moe	protein_coding	0	0	2	0	4	0	0	0	0.00670058	0	0.016043	0.016043
chrX	8876573	8880400	-	FBgn0011661	Moe	protein_coding	54	86	75	156	151	96	0.212874	0.273823	0.251272	0.529762	0.605622	0.605622
chrX	8891562	8905588	-	n/a	n/a	n/a	4	0	0	0	0	0	0.0157684	0	0	0	0	0
chrX	8891562	8920134	-	n/a	n/a	n/a	3	0	0	0	0	0	0.0118263	0	0	0	0	0
chrX	893222	894305	-	FBgn0264449	CG43867	protein_coding	2	0	0	3	2	2	0.00788422	0	0	0.0101877	0.00802148	0.00802148
chrX	8999380	9002117	+	FBgn0261549	rdgA	protein_coding	0	3	3	5	3	0	0	0.00955198	0.0100509	0.0169796	0.0120322	0.0120322
chrX	9020882	9022239	+	FBgn0261549	rdgA	protein_coding	2	0	0	3	0	0	0.00788422	0	0	0.0101877	0	0
chrX	9097355	9098413	-	FBgn0030087	CG7766	protein_coding	0	0	0	0	2	3	0	0	0	0	0.00802148	0.00802148
chrX	9111082	9112239	+	FBgn0030089	AP-1gamma	protein_coding	0	0	2	5	0	0	0	0	0.00670058	0.0169796	0	0
chrX	9165682	9171271	+	FBgn0026206	mei-P26	protein_coding	0	0	0	0	3	0	0	0	0	0	0.0120322	0.0120322
chrX	9332454	9333622	-	FBgn0085478	CG34449	protein_coding	5	0	0	0	0	0	0.0197105	0	0	0	0	0
chrX	9333384	9338631	-	FBgn0085478	CG34449	protein_coding	2	0	3	7	2	3	0.00788422	0	0.0100509	0.0237714	0.00802148	0.00802148
chrX	9375004	9375629	-	FBgn0261260	mgl	protein_coding	0	0	0	0	0	2	0	0	0	0	0	0
chrX	9382610	9383365	-	FBgn0261260	mgl	protein_coding	13	11	21	20	13	15	0.0512474	0.0350239	0.0703561	0.0679182	0.0521396	0.0521396
chrX	9382610	9459293	-	FBgn0261260	mgl	protein_coding	4	4	0	7	4	7	0.0157684	0.012736	0	0.0237714	0.016043	0.016043
chrX	9382610	9472657	-	FBgn0261260	mgl	protein_coding	0	0	0	0	0	2	0	0	0	0	0	0
chrX	9382610	9473266	-	FBgn0261260	mgl	protein_coding	2	0	2	0	2	0	0.00788422	0	0.00670058	0	0.00802148	0.00802148
chrX	9386431	9473266	-	FBgn0261260	mgl	protein_coding	5	4	3	8	4	3	0.0197105	0.012736	0.0100509	0.0271673	0.016043	0.016043
chrX	9471999	9472657	-	FBgn0261260	mgl	protein_coding	23	25	16	27	28	21	0.0906685	0.0795998	0.0536046	0.0916896	0.112301	0.112301
chrX	9471999	9472660	-	FBgn0261260	mgl	protein_coding	30	0	25	0	37	0	0.118263	0	0.0837572	0	0.148397	0.148397
chrX	9471999	9473258	-	FBgn0261260	mgl	protein_coding	34	39	0	32	0	31	0.134032	0.124176	0	0.108669	0	0
chrX	9471999	9473266	-	FBgn0261260	mgl	protein_coding	701	764	829	847	737	691	2.76342	2.43257	2.77739	2.87634	2.95592	2.95592
chrX	9554716	9555038	-	FBgn0030136	RpS28b	protein_coding	0	5	0	0	0	0	0	0.01592	0	0	0	0
chrX	9643657	9644367	-	FBgn0028341	Ptpmeg2	protein_coding	6	6	2	4	8	0	0.0236527	0.019104	0.00670058	0.0135836	0.0320859	0.0320859

## Sheet: mRNA expression
Ensembl ID	Gene name	Chrom	Start	End	Gene biotype	β-gal dsRNA rep 1 (FPKM)	β-gal dsRNA rep 2 (FPKM)	β-gal dsRNA rep 3 (FPKM)	GW182 dsRNA rep 1 (FPKM)	GW182 dsRNA rep 2 (FPKM)	GW182 dsRNA rep 3 (FPKM)	β-gal dsRNA (average TPM)	GW182 dsRNA (average TPM)
FBgn0000003	7SLRNA:CR32864	chr3R	6822497	6822796	ncRNA	915008	840046	834739	799776	1004810	721394	303087	296083
FBgn0000008	a	chr2R	22136967	22172834	protein_coding	4.96041	4.58803	4.57596	3.12456	3.19664	3.12846	1.65345	1.12848
FBgn0000014	abd-A	chr3R	16807213	16830049	protein_coding	0	0	0.00616996	0.0119127	0	0	0.000748518	0.00147393
FBgn0000015	Abd-B	chr3R	16927211	16972236	protein_coding	0	0.0149537	0	0.00527178	0.00612527	0	0.00185236	0.0012485
FBgn0000017	Abl	chr3L	16615865	16647882	protein_coding	97.7922	115.007	104.916	66.3925	63.393	76.7068	37.4225	24.9461
FBgn0000018	abo	chr2L	10973442	10975293	protein_coding	28.3106	26.5558	26.6587	26.1545	25.1135	25.134	9.54842	9.14099
FBgn0000022	ac	chrX	370030	370947	protein_coding	0.615898	0.808043	0.706647	0.161758	0.0749434	0.0740016	0.251626	0.0374973
FBgn0000024	Ace	chr3R	13222950	13259517	protein_coding	0.0333157	0.0166018	0.00754255	0.00284514	0.00845794	0.00658081	0.00653103	0.00208135
FBgn0000028	acj6	chrX	15350238	15379064	protein_coding	0.0880068	0.103526	0.0555686	0.0536466	0.0560986	0.0369197	0.0289682	0.0171812
FBgn0000032	Acph-1	chr3R	29991143	29993411	protein_coding	11.2987	10.5836	10.6736	20.6169	18.7783	19.0782	3.81307	7.00541
FBgn0000036	nAChRalpha1	chr3R	24393895	24457157	protein_coding	0.0155003	0.029665	0.0254411	0.0123229	0.0213855	0.00705687	0.00841719	0.00457792
FBgn0000037	mAChR-A	chr2R	24378629	24390294	protein_coding	0.227401	0.296748	0.299999	0.214576	0.134642	0.177226	0.0974497	0.0640552
FBgn0000038	nAChRbeta1	chr3L	4429348	4435993	protein_coding	0	0	0	0	0	0	0	0
FBgn0000039	nAChRalpha2	chr3R	24485427	24491147	protein_coding	0	0	0	0	0	0	0	0
FBgn0000042	Act5C	chrX	5900860	5905399	protein_coding	660.865	675.47	649.764	708.321	726.277	839.587	233.107	273.928
FBgn0000043	Act42A	chr2R	6013909	6015689	protein_coding	655.201	587.593	617.629	1115.62	1102.89	1035.59	217.718	387.966
FBgn0000044	Act57B	chr2R	20944020	20946431	protein_coding	0	0	0	0	0	0	0	0
FBgn0000045	Act79B	chr3L	21985209	21987190	protein_coding	0.141038	0.0324668	0.0349807	0	0	0.0193086	0.0233341	0.00265837
FBgn0000046	Act87E	chr3R	13425982	13428375	protein_coding	0.0172243	0.0525203	0	0.0165505	0.0192047	0.0189605	0.00834611	0.00652759
FBgn0000047	Act88F	chr3R	15439968	15442177	protein_coding	0	0.0780759	0.0504626	0.016212	0.037626	0.0185737	0.0157935	0.00822558
FBgn0000052	Pfas	chr2L	6041180	6046050	protein_coding	17.7572	15.9302	16.28	12.6032	12.8379	11.8616	5.84555	4.44209
FBgn0000053	Gart	chr2L	7014622	7023898	protein_coding	20.0807	18.533	19.0783	9.59537	10.6054	10.4676	6.75569	3.6607
FBgn0000055	Adh	chr2L	14615551	14618902	protein_coding	0.0365191	0.0553608	0.14026	0.0287951	0.0301737	0.065897	0.0277753	0.0155724
FBgn0000056	Adhr	chr2L	14617510	14618902	protein_coding	0	0	0	0	0	0	0	0
FBgn0000057	adp	chr2R	18151703	18154060	protein_coding	8.84192	7.85626	8.44058	6.51619	6.44101	6.32329	2.94184	2.30378
FBgn0000061	al	chr2L	378111	387439	protein_coding	0.0354829	0	0	0	0	0	0.00379103	0
FBgn0000063	Mps1	chr3R	17671270	17673828	protein_coding	5.15988	5.00522	4.87712	4.76254	5.00033	4.55995	1.76297	1.7038
FBgn0000064	Ald	chr3R	26254068	26261591	protein_coding	93.6996	87.3498	88.6662	34.0286	33.2235	34.5741	31.5879	12.2044
FBgn0000071	Ama	chr3R	6762592	6765261	protein_coding	5.18159	4.72567	4.91185	4.34164	4.66627	4.61091	1.73488	1.62622
FBgn0000075	amd	chr2L	19110153	19114110	protein_coding	0.46029	0.441472	0.514832	0.597461	0.394444	0.389419	0.166322	0.165932
FBgn0000077	amx	chrX	9245914	9247336	protein_coding	12.5079	10.5642	12.0591	8.19793	7.98836	7.05978	4.10794	2.76388
FBgn0000078	Amy-d	chr2R	17124763	17126369	protein_coding	0.0406804	0.0464704	0.0500564	0.00804093	0.0186622	0.0644871	0.0161754	0.0116899
FBgn0000079	Amy-p	chr2R	17118635	17120303	protein_coding	0.102523	0.0468428	0.0504594	0.0243152	0.0188095	0.00928335	0.0228778	0.00611749
FBgn0000083	AnxB9	chr3R	21065240	21070917	protein_coding	161.897	147.994	152.549	155.702	155.723	152.454	54.1364	55.4123
FBgn0000084	AnxB10	chrX	20171444	20173514	protein_coding	57.0472	54.3521	52.8692	44.8872	44.9246	45.2792	19.2416	16.1607
FBgn0000092	CG2650	chrX	2692731	2693886	protein_coding	0.395521	0.490621	0.648438	0.255192	0.328575	0.324433	0.181699	0.108225
FBgn0000094	Anp	chr3R	30209947	30210382	protein_coding	71.9899	51.9909	63.8833	44.4977	43.703	42.8743	21.8818	15.6625
FBgn0000097	aop	chr2L	2156483	2178754	protein_coding	11.8003	12.5039	11.3422	13.3408	13.0285	19.5215	4.18565	5.60651
FBgn0000100	RpLP0	chr3L	22075866	22077487	protein_coding	1201.69	1075.65	1117.46	1032.72	1054.64	1000.14	397.2	368.132
FBgn0000108	Appl	chrX	530500	579044	protein_coding	0.148771	0.162037	0.106963	0.0484824	0.0424897	0.0842888	0.0489432	0.0217393
FBgn0000109	Aprt	chr3L	1883794	1885019	protein_coding	11.0456	9.09331	9.71425	4.79183	5.08107	4.53305	3.48504	1.71158
FBgn0000114	bru1	chr2L	12175003	12313438	protein_coding	0.0134695	0	0.0190984	0.0213269	0.0123802	0	0.00375605	0.00384381
FBgn0000115	Arl1	chr3L	15983134	15984362	protein_coding	56.8935	53.6461	52.4319	52.2497	51.6707	46.6436	19.0847	17.9162
FBgn0000116	Argk	chr3L	9048780	9066027	protein_coding	0.898486	0.881288	0.899187	0.155431	0.0607139	0.299881	0.314249	0.0664281
FBgn0000117	arm	chrX	1891400	1900646	protein_coding	110.295	103.147	102.441	102.73	102.065	104.381	36.9889	37.0165
FBgn0000119	arr	chr2R	13453639	13483229	protein_coding	6.26187	5.9444	6.11808	6.2971	6.4984	6.20541	2.1476	2.26603
FBgn0000120	Arr1	chr2L	18078268	18081307	protein_coding	0	0	0	0	0	0	0	0
FBgn0000121	Arr2	chr3L	8647260	8648936	protein_coding	0.191329	0.226594	0.156945	0.0336112	0.0780017	0.0192526	0.0675507	0.014402
FBgn0000137	ase	chrX	460746	463176	protein_coding	0.0126849	0.0774574	0.0104094	0	0.0116616	0	0.012213	0.00113514
FBgn0000139	ash2	chr3R	24650124	24653376	protein_coding	24.042	21.212	21.18	27.4236	27.1477	25.1687	7.76575	9.5008
FBgn0000140	asp	chr3R	24753848	24760513	protein_coding	9.61965	8.95291	8.93271	7.4309	7.24675	8.14791	3.22048	2.7466
FBgn0000146	aub	chr2L	10997818	11001476	protein_coding	11.7788	10.0783	11.3949	1.8901	1.67042	1.36609	3.88928	0.584537
FBgn0000147	aurA	chr3R	11963123	11964826	protein_coding	11.0558	10.0325	10.6034	11.9717	11.3056	10.8795	3.71034	4.07959
FBgn0000150	awd	chr3R	31745171	31746077	protein_coding	1111.82	943.944	984.981	811.928	840.731	752.681	355.212	285.922
FBgn0000152	Axs	chrX	16680088	16683895	protein_coding	9.8864	9.08289	9.61672	14.5721	14.2979	14.5471	3.34806	5.19755
FBgn0000153	b	chr2L	13821247	13823979	protein_coding	0.131942	0.134201	0.216971	0.0928179	0.040412	0.0797931	0.0570429	0.0264036
FBgn0000157	Dll	chr2R	24814821	24835667	protein_coding	0.0143981	0	0.0118148	0	0	0	0.00297164	0
FBgn0000158	bam	chr3R	25243038	25245057	protein_coding	0.134377	0.115248	0.137813	0.0398654	0.0462768	0.015229	0.0453521	0.0115337
FBgn0000163	baz	chrX	17160005	17200728	protein_coding	8.94291	9.03835	8.50974	7.31262	7.22915	7.55818	3.10745	2.64906
FBgn0000166	bcd	chr3R	6755841	6759466	protein_coding	0.0439883	0.0422305	0.036813	0.029194	0.0339035	0.0390515	0.014397	0.0122888
FBgn0000173	ben	chrX	13996344	13999805	protein_coding	60.624	55.355	52.4368	53.4209	51.8245	50.6336	19.6956	18.6254
FBgn0000179	bi	chrX	4412855	4485647	protein_coding	0	0	0	0	0	0.00662844	0	0.000912592
FBgn0000180	bib	chr2L	9984644	9995538	protein_coding	0.365978	0.301048	0.337922	0.130456	0.0926096	0.0831129	0.117389	0.0365985
FBgn0000181	bic	chr2R	12870248	12871794	protein_coding	706.137	661.677	654.254	483.652	489.608	492.532	236.78	175.31
FBgn0000182	BicC	chr2L	16044551	16048626	protein_coding	0	0	0	0	0.00919804	0.00908029	0	0.0021455
FBgn0000183	BicD	chr2L	17459604	17473215	protein_coding	10.1465	10.4561	10.0448	10.2931	10.4022	12.3419	3.59789	3.9853
FBgn0000206	boss	chr3R	25961993	25966948	protein_coding	0	0	0	0	0	0	0	0
FBgn0000212	brm	chr3L	15970081	15982869	protein_coding	11.144	13.3077	11.917	10.9616	10.6608	14.8056	4.28483	4.43238
FBgn0000216	Brd	chr3L	14972666	14973198	protein_coding	0	0	0	0	0	0	0	0
FBgn0000221	brn	chrX	4104341	4105791	protein_coding	8.72628	7.39178	7.36466	5.75302	6.73766	5.55035	2.74142	2.13181
FBgn0000227	Bsg25A	chr2L	4683051	4684461	protein_coding	0.0249888	0.0570125	0.0204944	0	0.0228998	0	0.0122184	0.00222907
FBgn0000228	Bsg25D	chr2L	5271727	5278548	protein_coding	8.11429	7.8939	8.20015	8.17801	7.77185	8.28762	2.83959	2.90938
FBgn0000229	bsk	chr2L	10247501	10250501	protein_coding	28.1242	25.039	27.1402	26.6136	26.0755	22.8613	9.39903	8.97853
FBgn0000233	btd	chrX	9694185	9697558	protein_coding	0	0	0	0	0	0.0187278	0	0.00257841
FBgn0000239	bur	chr2L	21174181	21179683	protein_coding	18.728	16.9788	17.5188	18.3375	16.7241	17.0097	6.22945	6.23864
FBgn0000241	bw	chr2R	23527804	23538499	protein_coding	0.967483	0.823726	0.894374	0.757312	0.797745	0.525031	0.313907	0.243638
FBgn0000244	by	chr3R	9528237	9533011	protein_coding	5.02071	4.72618	4.84165	4.70341	4.52495	4.57239	1.70924	1.65192
FBgn0000246	c(3)G	chr3R	15789472	15792579	protein_coding	1.86454	1.60374	1.53981	0.896987	0.933209	0.921282	0.584674	0.328661
FBgn0000247	ca	chr3R	29806810	29815047	protein_coding	8.26366	8.55328	8.00398	9.40059	10.0804	12.2888	2.91343	3.83624
FBgn0000250	cact	chr2L	16313035	16326207	protein_coding	30.0435	27.556	27.6295	27.4758	28.1229	26.0438	9.97524	9.72266
FBgn0000251	cad	chr2L	20770730	20783135	protein_coding	0.026293	0.0200663	0.0431532	0.0579761	0.0362542	0.0357911	0.01053	0.0156299
FBgn0000253	Cam	chr2R	12259397	12278809	protein_coding	78.6249	77.8896	76.7713	45.7291	44.1924	46.7175	27.3624	16.3916
FBgn0000256	capu	chr2L	3872645	3902860	protein_coding	23.8251	22.3352	23.314	24.2497	24.5481	23.2577	8.1406	8.59195
FBgn0000257	car	chrX	19566018	19569401	protein_coding	7.34232	6.51418	7.64461	5.64482	5.58187	5.08657	2.51881	1.94207
FBgn0000259	CkIIbeta	chrX	11792532	11801587	protein_coding	27.7784	25.7689	25.3352	18.4914	18.4586	16.0516	9.23352	6.29461
FBgn0000261	Cat	chr3L	18822603	18828188	protein_coding	31.11	31.6152	28.7113	18.6842	18.3427	18.8418	10.7232	6.69134
FBgn0000273	Pka-C1	chr2L	9682314	9699297	protein_coding	6.49964	7.09203	6.51863	4.58043	4.84701	5.4081	2.36376	1.78311
FBgn0000274	Pka-C2	chr3R	30695536	30697138	protein_coding	0	0.019081	0.0411556	0	0	0	0.00735648	0
FBgn0000276	CecA1	chr3R	30210873	30211273	protein_coding	288.485	223.769	279.812	113.475	134.662	98.2797	92.4868	40.679
FBgn0000277	CecA2	chr3R	30212155	30212568	protein_coding	0	0	0	0	0	0	0	0
FBgn0000278	CecB	chr3R	30213314	30213797	protein_coding	24.2403	22.3065	24.308	10.2536	13.5009	12.9448	8.30199	4.36505
FBgn0000279	CecC	chr3R	30216483	30216938	protein_coding	43.4778	34.3179	43.0484	39.748	42.6063	33.6556	14.1188	13.6989
FBgn0000280	Cec-Psi1	chr3R	30211526	30211753	pseudogene	0	0	0	0	0	0	0	0
FBgn0000281	Cec2	chr3R	30212902	30213142	pseudogene	0	0	6.82537	0	0	0	0.82803	0
FBgn0000283	Cp190	chr3R	15270431	15275241	protein_coding	24.5947	24.9227	24.5372	21.8708	21.927	21.4485	8.69174	7.79339
FBgn0000286	Cf2	chr2L	4876890	4883107	protein_coding	1.82466	1.98137	1.97472	1.21276	1.17845	1.60495	0.679953	0.485729
FBgn0000287	salr	chr2L	11358872	11373636	protein_coding	0.00711755	0.0054417	0	0	0	0	0.00143453	0
FBgn0000289	cg	chr2R	14173692	14182838	protein_coding	16.9881	16.7371	16.7816	16.6542	16.6413	17.2364	5.92419	6.05353
FBgn0000299	Col4a1	chr2L	5029608	5037279	protein_coding	292.533	317.811	297.49	146.006	151.038	195.297	106.713	59.6552
FBgn0000303	ChAT	chr3R	18705500	18732344	protein_coding	0.0883903	0.0281556	0.0665061	0.0466917	0.0387022	0.0133882	0.0209997	0.0113876
FBgn0000307	chif	chr2L	16342429	16352628	protein_coding	9.27079	10.3318	9.0516	8.51605	8.44664	9.666	3.36844	3.20666
FBgn0000308	chic	chr2L	5972114	5981018	protein_coding	214.729	197.539	204.049	201.272	201.523	175.395	72.1661	68.6672
FBgn0000316	cin	chrX	255673	258469	protein_coding	15.2079	14.1313	15.713	14.6726	14.8786	13.3015	5.28156	5.09502
FBgn0000317	ck	chr2L	15044962	15057862	protein_coding	2.94243	3.01774	2.82479	2.57655	2.81834	2.73486	1.03088	0.969658
FBgn0000318	cl	chr2L	5520134	5521382	protein_coding	293.916	267.578	285.815	146.466	152.774	140.627	99.2221	52.3542
FBgn0000319	Chc	chrX	15827985	15835490	protein_coding	120.968	113.637	116.171	108.749	107.081	106.369	41.0944	38.5232
FBgn0000320	eya	chr2L	6527446	6546976	protein_coding	0	0.0163691	0	0	0.0248971	0	0.00202769	0.00242348
FBgn0000326	clt	chr2R	21617060	21619079	protein_coding	7.24016	7.56511	7.67379	5.63138	5.16896	5.11881	2.64162	1.90465
FBgn0000330	cm	chrX	7009005	7011145	protein_coding	11.5783	9.89401	10.9032	10.7936	11.6404	10.6212	3.78538	3.93085
FBgn0000337	cn	chr2R	7782796	7785067	protein_coding	1.3085	1.01086	1.16174	1.12004	1.13548	1.20225	0.405958	0.414631
FBgn0000339	cni	chr2L	16309291	16310726	protein_coding	62.3067	51.9694	63.2795	45.9733	46.3052	39.1176	20.7714	15.5812
FBgn0000346	comt	chrX	13259020	13262488	protein_coding	0.663475	0.499406	0.536522	0.46368	0.394974	0.382685	0.197838	0.148504
FBgn0000351	cort	chr2L	6674681	6676635	protein_coding	1.42852	0.98714	1.01767	0.701395	0.952541	0.991196	0.398365	0.315968
FBgn0000352	cos	chr2R	7382175	7387115	protein_coding	6.18404	5.97863	5.80213	7.25175	7.53185	8.26159	2.10519	2.76783
FBgn0000355	Cp15	chr3L	8728480	8729066	protein_coding	0.60729	0.451675	0.413591	0.236872	0.272891	0.269577	0.171009	0.0929857
FBgn0000356	Cp16	chr3L	8731943	8732599	protein_coding	0	0.0734601	0.24201	0	0.0887574	0.0876781	0.0384595	0.020711
FBgn0000357	Cp18	chr3L	8726790	8727613	protein_coding	0.204016	0.408551	0	0.0533426	0.12327	0.182617	0.0724057	0.0437414
FBgn0000358	Cp19	chr3L	8729864	8730604	protein_coding	0.406044	0	0.166178	0	0.0613399	0	0.0635423	0.00597083
FBgn0000359	Cp36	chrX	8479318	8480523	protein_coding	0.0317257	0	0.0260115	0.12518	0.058046	0	0.00654523	0.0211384
FBgn0000360	Cp38	chrX	8481836	8483311	protein_coding	0	0.0241875	0	0.0251491	0	0.0287854	0.00299618	0.00707476
FBgn0000370	crc	chr2L	21310865	21319527	protein_coding	371.894	325.476	350.719	244.38	236.838	217.006	122.599	83.1674
FBgn0000376	crm	chrX	2734247	2738773	protein_coding	1.23556	1.72105	1.36847	1.79271	1.86485	2.83777	0.511218	0.794031
FBgn0000377	crn	chrX	2247593	2249983	protein_coding	11.4468	11.4313	10.8315	10.9006	10.6315	10.8573	3.95306	3.87839
FBgn0000382	csw	chrX	2094233	2115701	protein_coding	7.81558	9.43251	8.52772	11.1805	11.7882	13.8318	3.03801	4.43514
FBgn0000384	cta	chr2L	22981815	22992951	protein_coding	19.6369	17.6423	18.1344	24.4843	22.6233	20.5391	6.48343	8.05932
FBgn0000392	cup	chr2L	6663663	6674780	protein_coding	16.3854	16.0482	16.3779	15.8902	15.715	16.6237	5.72548	5.78448
FBgn0000394	cv	chrX	5690001	5693084	protein_coding	18.4918	17.6487	17.7462	13.3812	11.9586	11.3022	6.31479	4.37574
FBgn0000395	cv-2	chr2R	21355014	21379464	protein_coding	0.923839	1.14268	1.04827	0.37681	0.412795	0.413679	0.367424	0.143758
FBgn0000404	CycA	chr3L	11826718	11833578	protein_coding	48.6083	44.1771	45.5794	37.4812	36.4887	34.3002	16.1952	12.9117
FBgn0000405	CycB	chr2R	22803520	22806948	protein_coding	27.1236	27.4476	25.4184	20.632	19.8737	21.3319	9.3816	7.42419
FBgn0000406	Cyt-b5-r	chr2L	16788773	16790721	protein_coding	0	0.0160631	0.0744176	0	0.0207961	0	0.0110179	0.00202429
FBgn0000411	D	chr3L	14175609	14178620	protein_coding	0.0202505	0	0.0166119	0	0	0	0.00417888	0
FBgn0000412	D1	chr3R	9238082	9240654	protein_coding	70.6191	65.1593	66.8091	66.2233	65.7674	62.7083	23.7215	23.229
FBgn0000414	Dab	chr3L	16712125	16724575	protein_coding	1.65056	1.93169	1.92716	0.933924	0.983959	1.26668	0.649428	0.385725
FBgn0000416	Sap-r	chr3R	30883463	30889062	protein_coding	317.749	300.345	302.124	211.807	210.371	211.691	107.806	75.8291
FBgn0000422	Ddc	chr2L	19116482	19120306	protein_coding	0.180937	0.175449	0.0946241	0.0130124	0.0305312	0.0602959	0.0525444	0.0128833
FBgn0000426	SmF	chr2R	12183843	12184310	protein_coding	98.3773	85.597	90.9685	73.6147	76.098	65.001	32.1499	25.4648
FBgn0000427	2019-12-01	chrX	7867160	7873222	protein_coding	0.0082342	0.0116974	0.00836806	0.00808088	0	0.00748161	0.00334393	0.00202988
FBgn0000439	Dfd	chr3R	6791835	6802428	protein_coding	0	0	0	0	0	0	0	0
FBgn0000442	Pkg21D	chr2L	786152	790798	protein_coding	0	0.018104	0.00972984	0.018775	0	0	0.00342299	0.00232298
FBgn0000447	Dhod	chr3R	8651390	8652916	protein_coding	27.8884	25.9459	27.2204	17.5178	18.0657	17.542	9.49591	6.3411
FBgn0000448	Hr3	chr2R	10203994	10237348	protein_coding	0.0238177	0.0159286	0.00264204	0.0113277	0.00702708	0.0129952	0.00483835	0.00387472
FBgn0000449	dib	chr3L	4062291	4064551	protein_coding	0	0	0	0	0	0	0	0
FBgn0000451	ect	chr3L	10190275	10201837	protein_coding	0.0162731	0	0	0	0	0	0.00173863	0
FBgn0000454	Dip-B	chr3R	13782287	13785676	protein_coding	30.6687	28.7035	28.569	18.5221	17.8086	18.3545	10.2982	6.5522
FBgn0000455	Dip-C	chr3R	12411808	12413759	protein_coding	13.9894	12.5877	12.3192	11.005	10.437	10.9993	4.54844	3.89192
FBgn0000459	disco	chrX	16210597	16216750	protein_coding	0	0.0375309	0	0.015564	0.00903862	0	0.00464907	0.00280551
FBgn0000463	Dl	chr3R	19302730	19326217	protein_coding	0.0256569	0.0342547	0.0105042	0.0101413	0.0154655	0	0.00825878	0.00276017
FBgn0000464	Lar	chr2L	19586622	19732069	protein_coding	2.81034	2.64989	2.72733	4.00601	3.69858	4.82868	0.95938	1.52048
FBgn0000473	Cyp6a2	chr2R	6779748	6781491	protein_coding	0.0193752	0.0885569	0.0476838	0.0306428	0.0177813	0.0351101	0.0188247	0.0103561
FBgn0000477	DNaseII	chr3R	18019374	18021161	protein_coding	0.028127	0	0	0	0.0257548	0	0.00300511	0.00250697
FBgn0000479	dnc	chrX	3176439	3343767	protein_coding	3.1908	4.605	3.0079	3.52964	3.78097	5.59356	1.27625	1.57487
FBgn0000482	dor	chrX	1665051	1668451	protein_coding	11.8206	11.6102	11.9026	11.2535	10.421	10.2876	4.1451	3.82313
FBgn0000489	Pka-C3	chr3L	15925804	15954797	protein_coding	0.174487	0.144137	0.129488	0.025284	0.0434262	0.0428725	0.0522061	0.013258
FBgn0000490	dpp	chr2L	2428371	2459823	protein_coding	0.0189085	0.0266136	0.0196377	0.0165493	0	0	0.00769929	0.0020476
FBgn0000492	Dr	chr3R	29556385	29565244	protein_coding	0.0120154	0.00917295	0.0197205	0	0.011048	0	0.00481244	0.00107541
FBgn0000499	dsh	chrX	11355880	11358724	protein_coding	11.1264	9.63018	10.5934	10.5854	10.0183	9.14429	3.66683	3.54386
FBgn0000500	Dsk	chr3R	4189691	4190260	protein_coding	0.676582	0.884864	0.553364	0	0.30531	0.301568	0.24903	0.0712382
FBgn0000504	dsx	chr3R	7924322	7967408	protein_coding	0.6819	0.508616	0.580782	0.667192	0.612492	0.403099	0.206317	0.197668
FBgn0000520	dwg	chrX	2727697	2730042	protein_coding	5.20319	4.74943	5.58875	4.76577	5.02583	5.5194	1.82225	1.83877
FBgn0000524	dx	chrX	6533998	6538575	protein_coding	3.12761	2.98845	3.1009	5.21373	5.06672	5.76159	1.08054	1.93152
FBgn0000527	e	chr3R	21229838	21237177	protein_coding	1.55067	1.78435	1.72833	1.1221	1.0128	1.10417	0.596383	0.389441
FBgn0000529	bsh	chr2L	19765775	19769067	protein_coding	0	0	0	0.0173888	0	0	0	0.00215147
FBgn0000533	ea	chr3R	15328728	15330408	protein_coding	0.0647681	0.0177665	0.0191495	0	0	0	0.0114438	0
FBgn0000535	eag	chrX	14955476	15009989	protein_coding	0.0216611	0.0284247	0.0469859	0.0690431	0.0524756	0.0712956	0.0115355	0.0234664
FBgn0000536	eas	chrX	16278327	16285618	protein_coding	14.6914	12.6505	13.0247	9.45674	9.98223	8.75109	4.71681	3.34656
FBgn0000541	E(bx)	chr3L	233925	246912	protein_coding	17.4808	18.4875	17.5594	14.1847	13.9199	15.0282	6.28801	5.17906
FBgn0000542	ec	chrX	3811697	3857621	protein_coding	1.12963	1.63661	1.36278	0.663226	0.743958	1.08299	0.48875	0.30358
FBgn0000543	ecd	chr3L	2263580	2265857	protein_coding	9.06697	8.83864	8.47296	9.35928	8.52733	9.52214	3.0915	3.29904
FBgn0000546	EcR	chr2R	6087872	6169087	protein_coding	11.4838	10.4957	11.2948	10.416	10.1096	10.2133	3.89732	3.67896
FBgn0000547	ed	chr2L	4031376	4115749	protein_coding	0.524972	0.689409	0.619998	0.599075	0.72317	0.874297	0.216704	0.264887
FBgn0000551	Edg78E	chr3L	21296762	21297803	protein_coding	0	0.203517	0.148715	0.071063	0	0.161885	0.0432519	0.0310805
FBgn0000552	Edg84A	chr3R	6684444	6685157	protein_coding	0	0	0	0	0	0	0	0
FBgn0000557	eEF1alpha2	chr3R	31738467	31743306	protein_coding	0.211773	0.161357	0.203045	0.0560951	0.162914	0.0857887	0.0672465	0.0346098
FBgn0000559	eEF2	chr2L	21677912	21682164	protein_coding	1711.62	1595.8	1629.27	1397.65	1385.22	1394.63	578.205	499.775
FBgn0000560	eg	chr3L	21808702	21817600	protein_coding	0	0.0174132	0	0.0180845	0	0	0.00215703	0.00223755
FBgn0000562	egl	chr2R	23734903	23746829	protein_coding	7.98533	7.62341	7.31687	7.15264	7.43903	7.77687	2.68515	2.6798
FBgn0000564	Eh	chr3R	17446641	17448858	protein_coding	0	0	0	0	0	0	0	0
FBgn0000565	Eip71CD	chr3L	15511051	15513202	protein_coding	7.04917	7.48193	7.28638	7.72476	8.79904	7.29062	2.56391	2.81602
FBgn0000566	Eip55E	chr2R	18627917	18629395	protein_coding	36.1543	33.7843	35.5175	13.0944	12.7773	12.5201	12.3566	4.58763
FBgn0000567	Eip74EF	chr3L	17558671	17619325	protein_coding	1.09408	1.23889	1.08195	1.49184	1.33433	1.86918	0.401616	0.571811
FBgn0000568	Eip75B	chr3L	17950952	18064696	protein_coding	7.92017	10.5283	8.9297	7.35345	7.36352	9.86948	3.23369	2.9854
FBgn0000575	emc	chr3L	749399	753492	protein_coding	16.5246	15.8474	17.0743	20.9022	20.246	18.3581	5.79996	7.08444
FBgn0000576	ems	chr3R	13901852	13904620	protein_coding	0	0	0	0	0	0	0	0
FBgn0000577	en	chr2R	11524005	11528210	protein_coding	0	0.00952977	0	0	0.0229567	0	0.00118048	0.0022346
FBgn0000578	ena	chr2R	19141631	19163705	protein_coding	75.4101	74.9929	73.7601	98.334	101.488	109.563	26.2948	37.1299
FBgn0000579	Eno	chr2L	1724767	1729636	protein_coding	387.196	354.027	358.173	117.138	119.712	119.315	128.675	42.573
FBgn0000581	E(Pc)	chr2R	11452042	11465270	protein_coding	6.18293	6.97523	6.15587	6.95485	6.89259	9.45844	2.27144	2.83365
FBgn0000588	esc	chr2L	11827203	11829405	protein_coding	6.5664	6.66542	6.89709	6.58865	7.19387	5.95012	2.36396	2.33465
FBgn0000591	E(spl)m8-HLH	chr3R	26040239	26041008	protein_coding	0.0525608	0	0	0	0	0	0.00561564	0
FBgn0000592	Est-6	chr3L	12188817	12190705	protein_coding	0.0566225	0.0575201	0	0.0447793	0.111818	0.0342057	0.0131748	0.0211342
FBgn0000594	Est-P	chr3L	12190732	12192528	protein_coding	0.38897	0.606875	0.41028	0.336929	0.408057	0.318932	0.166507	0.125318
FBgn0000606	eve	chr2R	9979318	9980795	protein_coding	0	0	0.0195458	0	0	0	0.00237123	0
FBgn0000611	exd	chrX	15992467	15996509	protein_coding	51.6015	44.3442	48.8185	46.8703	47.458	42.4494	16.9287	16.2631
FBgn0000615	exu	chr2R	20667426	20671083	protein_coding	11.3378	11.0956	9.89362	4.31994	3.86589	3.50167	3.78605	1.39291
FBgn0000617	e(y)1	chrX	17842160	17843348	protein_coding	12.5125	11.0011	11.3931	10.9166	9.80795	9.17282	4.08176	3.56829
FBgn0000618	e(y)2	chrX	11576117	11576620	protein_coding	28.4717	19.261	26.6364	22.3588	21.8528	20.5556	8.6593	7.72361
FBgn0000625	eyg	chr3L	12462536	12468021	protein_coding	0	0.00889364	0	0.00922315	0	0	0.00110168	0.00114116
FBgn0000629	E(z)	chr3L	10634574	10638130	protein_coding	7.63955	7.27113	7.77333	6.68354	6.88749	6.58573	2.65995	2.40408
FBgn0000633	CG17716	chr2R	13623043	13749367	protein_coding	0	0.00753437	0	0	0	0.00447649	0.000933306	0.000616315
FBgn0000635	Fas2	chrX	4132886	4206093	protein_coding	0.652468	0.69604	0.568357	0.371259	0.414127	0.514138	0.224882	0.157032
FBgn0000636	Fas3	chr2L	18320101	18393441	protein_coding	0.0723419	0.0364999	0.029618	0.0677386	0.0282665	0.057263	0.0158436	0.0190165
FBgn0000639	Fbp1	chr3L	14094588	14098053	protein_coding	0.0175692	0.00671079	0	0.00695708	0.00808159	0	0.0027084	0.00164744
FBgn0000640	Fbp2	chr2L	9426783	9427917	protein_coding	0.044056	0.0252813	0	0	0	0.0300884	0.00783866	0.00414252
FBgn0000644	Fcp3C	chrX	3173375	3174474	protein_coding	0	0	0	0.0303047	0.0351092	0.0693346	0	0.0167129
FBgn0000658	fj	chr2R	18232760	18236311	protein_coding	0.0083894	0	0	0.00664633	0	0	0.000896331	0.000822334
FBgn0000659	fkh	chr3R	28580975	28585264	protein_coding	0.0073279	0.00698157	0	0.00723779	0	0	0.00164775	0.000895514
FBgn0000662	fl(2)d	chr2R	13819623	13824553	protein_coding	17.5178	16.3573	16.8047	16.9354	16.5332	15.1581	5.93654	5.79166
FBgn0000667	Actn	chrX	2023821	2042311	protein_coding	17.0481	15.4096	15.1792	14.825	14.6639	15.1295	5.57176	5.34465
FBgn0000709	fliI	chrX	21339740	21345088	protein_coding	4.60811	4.75146	4.34432	4.62633	4.69534	5.54895	1.60795	1.79342
FBgn0000711	flw	chrX	10385959	10409817	protein_coding	10.65	9.34492	9.87081	6.40468	6.22411	5.71433	3.49293	2.18503
FBgn0000715	FMRFa	chr2R	9906293	9910457	protein_coding	0	0	0	0	0	0	0	0
FBgn0000719	fog	chrX	22824316	22855194	protein_coding	30.6886	28.2967	29.0596	30.0565	30.0892	29.6762	10.3094	10.7335
FBgn0000721	for	chr2L	3622073	3656953	protein_coding	10.4542	9.15664	10.201	7.73308	6.78569	7.74807	3.48875	2.68405
FBgn0000723	FER	chr3R	9367602	9394546	protein_coding	24.7188	23.6704	23.7419	22.2387	22.5486	21.6303	8.45339	7.92444
FBgn0000808	gd	chrX	11985153	11987764	protein_coding	0.0696716	0.0126305	0.0538877	0.0661636	0.015216	0.0554177	0.0155458	0.0172972
FBgn0000810	fs(1)K10	chrX	2242137	2246041	protein_coding	2.1535	2.19599	1.9093	1.88951	1.80854	1.97381	0.733736	0.681578
FBgn0000826	png	chrX	1356487	1357601	protein_coding	7.56802	6.9024	6.67417	1.17938	1.39627	1.34991	2.47328	0.467688
FBgn0000927	fs(1)Ya	chrX	2724285	2726577	protein_coding	0.167102	0.0849995	0.194251	0.110217	0.0895836	0.189514	0.0519483	0.0484489
FBgn0000928	fs(1)Yb	chrX	2720467	2724158	protein_coding	2.86119	2.89595	2.62795	1.34246	1.51253	1.51637	0.983236	0.5221
FBgn0000964	tj	chr2L	19464266	19467758	protein_coding	0	0	0	0	0	0	0	0
FBgn0000996	dup	chr2R	15376618	15380988	protein_coding	5.33886	5.42498	5.26212	4.80776	4.91037	5.81681	1.8808	1.87368
FBgn0001075	ft	chr2L	4198403	4221796	protein_coding	0.115359	0.138272	0.101577	0.075582	0.06628	0.0578201	0.0417762	0.0237638
FBgn0001077	ftz	chr3R	6864323	6866244	protein_coding	0	0	0	0	0	0	0	0
FBgn0001078	ftz-f1	chr3L	18750606	18801309	protein_coding	10.1525	10.1471	9.86482	8.63098	8.66741	8.28081	3.53842	3.05166
FBgn0001079	fu	chrX	18657754	18661204	protein_coding	4.03152	4.0249	4.19473	4.55266	4.57546	4.03085	1.4382	1.56363
FBgn0001083	fw	chrX	11992914	12003914	protein_coding	0	0	0	0	0	0	0	0
FBgn0001084	fy	chr2L	8401475	8403280	protein_coding	2.93371	2.7515	3.33114	4.05019	4.79638	4.23556	1.0584	1.55114
FBgn0001085	fz	chr3L	14274342	14368639	protein_coding	0.178605	0.178076	0.286823	0.129205	0.142961	0.148187	0.0759375	0.0503042
FBgn0001086	fzy	chr2L	16310955	16313097	protein_coding	29.8861	26.458	27.9224	23.3968	22.5261	22.9275	9.85794	8.24414
FBgn0001087	g	chrX	13727203	13736278	protein_coding	6.46531	6.29247	6.72531	6.60743	6.6805	6.24344	2.28612	2.32739
FBgn0001089	Gal	chr2L	6003573	6006827	protein_coding	0.237551	0.262571	0.228029	0.219968	0.340588	0.264177	0.0855693	0.0967404
FBgn0001090	bnb	chrX	18794245	18797687	protein_coding	0.134788	0.0789268	0.131157	0.109001	0.136416	0.0624557	0.0400893	0.035364
FBgn0001091	Gapdh1	chr2R	7791900	7793380	protein_coding	226	204.251	211.774	72.158	74.5855	69.4433	75.1389	25.7489
FBgn0001092	Gapdh2	chrX	15868144	15869661	protein_coding	315.534	278.227	296.619	95.4195	93.8021	89.5905	104.162	33.2714
FBgn0001098	Gdh	chr3R	23935957	23943101	protein_coding	22.8589	21.7848	21.6793	13.1885	13.2921	13.1791	7.77087	4.74011
FBgn0001099	gdl	chr3L	15509444	15511047	protein_coding	3.23439	2.26351	2.49091	3.78406	3.60556	3.75254	0.928142	1.3358
FBgn0001104	Galphai	chr3L	6972749	6980044	protein_coding	88.4082	83.0175	86.6173	82.7506	80.7793	73.7873	30.2374	28.2605
FBgn0001105	Gbeta13F	chrX	15860114	15866175	protein_coding	39.0038	36.1067	38.8026	35.621	36.6719	33.2014	13.3472	12.5481
FBgn0001108	DCTN1-p150	chr3L	13929386	13934656	protein_coding	13.1405	12.5224	13.0822	13.4474	13.0791	13.8136	4.54222	4.83877
FBgn0001112	Gld	chr3R	7252062	7265703	protein_coding	0.083576	0.0638345	0.0257215	0.0165471	0.0288293	0.0474343	0.0199572	0.0113842
FBgn0001114	Glt	chr2L	8672697	8676804	protein_coding	1.07616	1.13149	1.20026	0.408008	0.49919	0.62664	0.40075	0.185348
FBgn0001120	gnu	chr3L	14802379	14803360	protein_coding	0	0.0616172	0	0	0	0	0.00763271	0
FBgn0001122	Galphao	chr2R	10437984	10465701	protein_coding	2.31385	2.84611	2.80852	2.07353	2.28401	2.36826	0.94049	0.804936
FBgn0001123	Galphas	chr2R	23942537	23946936	protein_coding	34.9096	32.3202	32.617	30.6569	29.3918	26.9756	11.6904	10.3681
FBgn0001124	Got1	chr2R	16138351	16141928	protein_coding	104.744	93.9631	97.1911	37.7153	37.8866	35.1367	34.6213	13.1919
FBgn0001125	Got2	chr2L	1984511	1987758	protein_coding	43.1864	40.6039	40.4188	23.8458	23.1412	23.0409	14.5473	8.37518
FBgn0001128	Gpdh1	chr2L	5943642	5948968	protein_coding	17.5898	16.6862	15.9697	16.6276	15.0039	14.4462	5.88367	5.5067
FBgn0001133	grau	chr2R	21009763	21011921	protein_coding	9.70876	9.18144	8.80626	8.39831	9.10111	7.88864	3.24297	3.0111
FBgn0001134	Grd	chr3L	17823332	17839767	protein_coding	0.0870057	0.0665173	0.0416593	0.0172354	0.0467247	0.0329471	0.0225894	0.0112168
FBgn0001137	grk	chr2L	8431085	8433598	protein_coding	11.5609	9.68192	10.7643	2.80978	2.51913	2.91293	3.74039	0.993906
FBgn0001138	grn	chr3R	8147367	8181444	protein_coding	0	0	0	0.00685272	0	0	0	0.00084787
FBgn0001139	gro	chr3R	26041735	26049911	protein_coding	18.902	17.9829	18.8819	18.3218	18.6255	19.4042	6.53779	6.75145
FBgn0001142	Gs1	chr2L	132076	134472	protein_coding	5.60145	5.66685	5.37855	0.608992	0.587263	0.580853	1.95294	0.212484
FBgn0001145	Gs2	chrX	11422831	11430197	protein_coding	0.216844	0.469384	0.349808	0.0796525	0	0.0547548	0.123749	0.0173938
FBgn0001147	gsb-n	chr2R	25040382	25052331	protein_coding	0.0139112	0	0.0114151	0	0	0	0.00287113	0
FBgn0001148	gsb	chr2R	25061963	25064643	protein_coding	0.0591575	0.0450599	0.032353	0.0155925	0	0.0178651	0.0158271	0.00438886
FBgn0001149	GstD1	chr3R	12367816	12369268	protein_coding	119.732	114.156	114.733	139.129	139.771	130.34	40.8521	48.7644
FBgn0001150	gt	chrX	2427112	2428967	protein_coding	0.108247	0.206229	0.207215	0.0998871	0.115938	0.114462	0.06225	0.0394031
FBgn0001168	h	chr3L	8675758	8679253	protein_coding	25.1327	25.2314	24.5187	18.3383	19.1396	20.2115	8.78522	6.91469
FBgn0001169	H	chr3R	20621937	20628915	protein_coding	5.02444	5.35666	4.8476	4.01904	4.48754	5.44113	1.78846	1.68321
FBgn0001170	H2.0	chr2L	6013058	6019402	protein_coding	0.0195388	0	0	0.0154503	0	0	0.00208754	0.00191163
FBgn0001174	halo	chr2L	1517532	1518148	protein_coding	0	0	0	0	0	0	0	0
FBgn0001179	hay	chr3L	10631078	10633969	protein_coding	7.76753	6.97548	7.51862	8.36746	8.0696	7.62785	2.6061	2.87097
FBgn0001180	hb	chr3R	8690979	8697822	protein_coding	0.0188885	0.0274057	0.0387581	0.0149614	0.0260696	0.0171569	0.0101149	0.00675088
FBgn0001185	her	chr2L	16677184	16679691	protein_coding	9.37788	8.73056	8.79436	7.63904	7.36167	6.95209	3.15032	2.6189
FBgn0001186	Hex-A	chrX	9585674	9589813	protein_coding	9.8483	11.1128	9.32416	3.98561	4.04731	5.70572	3.55995	1.67265
FBgn0001187	Hex-C	chr2R	15218836	15220329	protein_coding	0.687439	0.421965	0.582061	0.718628	0.752447	0.562186	0.19633	0.239558
FBgn0001189	hfw	chrX	1669569	1673608	protein_coding	14.7979	12.7205	14.4038	15.1921	14.1901	14.2864	4.90417	5.22787
FBgn0001197	His2Av	chr3R	26866928	26869220	protein_coding	187.651	170.955	171.361	138.89	136.883	136.881	62.0145	49.3542
FBgn0001202	hook	chr2L	19030843	19033498	protein_coding	14.7261	15.1676	14.817	13.0437	13.0316	11.603	5.24975	4.47984
FBgn0001206	Hmr	chrX	10590919	10595855	protein_coding	4.34467	4.23306	4.52318	3.84831	3.80569	4.10256	1.53729	1.41142
FBgn0001208	Hn	chr3L	7760452	7763166	protein_coding	0.0215861	0.0328685	0.106252	0	0	0	0.0192679	0
FBgn0001215	Hrb98DE	chr3R	28599833	28605777	protein_coding	53.7075	49.0845	51.6871	50.0757	50.0134	46.6509	18.0889	17.4869
FBgn0001216	Hsc70-1	chr3L	13974060	13977761	protein_coding	0.0144086	0.0329777	0	0.0114035	0	0	0.00562448	0.00141093
FBgn0001217	Hsc70-2	chr3R	13044758	13047388	protein_coding	0.0718226	0.0109587	0	0.0113686	0.0131999	0.0651574	0.00903108	0.0116622
FBgn0001218	Hsc70-3	chrX	11801695	11807117	protein_coding	271.844	254.294	258.621	114.946	112.949	118.359	91.9192	41.5119
FBgn0001220	Hsc70-5	chr2R	14252597	14256192	protein_coding	49.9496	45.8551	47.3374	22.9638	22.8956	22.8599	16.7597	8.21722
FBgn0001222	Hsf	chr2R	18130302	18134634	protein_coding	25.9677	24.0925	24.3584	17.6167	18.1447	17.2653	8.7139	6.32293
FBgn0001223	Hsp22	chr3L	9372930	9374964	protein_coding	13.0961	11.3674	11.4854	0.81267	0.662534	0.826351	4.20068	0.278811
FBgn0001224	Hsp23	chr3L	9381881	9382765	protein_coding	15.0649	13.8446	15.9529	3.5019	3.93724	3.49904	5.25987	1.29827
FBgn0001225	Hsp26	chr3L	9376417	9377427	protein_coding	23.6151	18.5905	19.7679	2.28859	2.4746	1.6057	7.22409	0.745109
FBgn0001226	Hsp27	chr3L	9384062	9385694	protein_coding	7.4581	6.14006	6.22129	4.19944	3.33729	2.58978	2.31216	1.20099
FBgn0001227	Hsp67Ba	chr3L	9377801	9379534	protein_coding	0.0186093	0.0141792	0.0152668	0.0147176	0.0341635	0.0337286	0.00559677	0.00979014
FBgn0001228	CG4456	chr3L	9372721	9373649	protein_coding	5.31946	3.75209	3.83032	0.207287	0.40427	0.130725	1.4978	0.0829967
FBgn0001229	Hsp67Bc	chr3L	9371510	9372497	protein_coding	0.297672	0.225566	0.243996	0.0293363	0.0339911	0.033563	0.0893459	0.0115593
FBgn0001230	Hsp68	chr3R	24055079	24057310	protein_coding	10.3067	9.05992	9.53739	6.28392	6.01412	5.5449	3.3805	2.12632
FBgn0001233	Hsp83	chr3L	3192968	3197059	protein_coding	364.027	332.8	346.38	255.503	250.967	248.357	122.14	90.2353
FBgn0001234	lncRNA:Hsromega	chr3R	21296126	21317836	ncRNA	70.2721	66.76	68.7597	55.1285	56.0275	54.7223	24.1194	19.8087
FBgn0001235	hth	chr3R	10507560	10639568	protein_coding	0.00439684	0	0.0102595	0.00989766	0	0	0.00171441	0.00122461
FBgn0001247	Ide	chr3L	20371671	20375896	protein_coding	19.3982	18.1329	18.993	11.2261	11.6668	11.3439	6.62286	4.08643
FBgn0001248	Idh	chr3L	8356403	8360906	protein_coding	125.598	116.019	116.41	62.8122	61.0771	61.7916	41.9131	22.2242
FBgn0001250	if	chrX	16752188	16783434	protein_coding	0.474502	0.61408	0.516749	0.213619	0.21758	0.25489	0.189454	0.0827026
FBgn0001253	ImpE1	chr3L	8372404	8391171	protein_coding	0.0143539	0.0304991	0.0039245	0.0113784	0.0132229	0.00870052	0.00578771	0.00389281
FBgn0001254	ImpE2	chr3L	3510973	3512681	protein_coding	0.0189263	0.0720971	0.0310533	0	0	0.0514507	0.0147203	0.00708364
FBgn0001255	ImpE3	chr3R	8028452	8029546	protein_coding	1.20411	1.28411	0.800432	1.33526	1.1906	1.3519	0.384821	0.467229
FBgn0001256	ImpL1	chr3L	13382764	13383999	protein_coding	0	0	0	0	0	0	0	0
FBgn0001257	ImpL2	chr3L	4224005	4236147	protein_coding	180.637	201.903	188.408	41.2022	44.3157	48.2854	67.1668	16.0594
FBgn0001258	Ldh	chr3L	6259104	6262694	protein_coding	239.229	213.665	221.203	21.4211	21.6416	20.8066	78.8624	7.62159
FBgn0001259	in	chr3L	20367197	20370259	protein_coding	0.0787475	0.022559	0.0888658	0.0623709	0.018112	0	0.0219888	0.00948002
FBgn0001263	inaD	chr2R	22855687	22858794	protein_coding	0.0946215	0.165048	0.221853	0.192604	0.232029	0.171725	0.0574689	0.0700589
FBgn0001269	inv	chr2R	11474464	11509695	protein_coding	0	0	0	0.01088	0	0	0	0.00134616
FBgn0001276	ix	chr2R	11359436	11360163	protein_coding	11.2486	10.4959	11.3627	9.06362	9.75635	7.94364	3.88045	3.16477
FBgn0001280	janA	chr3R	30038621	30039533	protein_coding	48.8149	41.1085	43.8224	40.4763	39.0036	35.2541	15.624	13.6584
FBgn0001281	janB	chr3R	30037983	30038728	protein_coding	0.0845728	0	0	0	0	0	0.00903584	0
FBgn0001285	Jon44E	chr2R	8691447	8692844	protein_coding	0.0480363	0	0.0393992	0	0	0	0.00991202	0
FBgn0001291	Jra	chr2R	10096479	10098556	protein_coding	26.1638	22.9792	23.1641	25.7127	26.4765	26.512	8.45206	9.40872
FBgn0001296	kar	chr3R	12682185	12689367	protein_coding	1.41783	1.32464	1.54247	1.03348	0.923044	1.13257	0.502697	0.373649
FBgn0001297	kay	chr3R	29765994	29794113	protein_coding	61.6865	69.7291	62.5134	47.9448	49.6613	60.8346	22.8121	19.1417
FBgn0001301	kel	chr2L	18129883	18138083	protein_coding	6.27545	6.07463	5.96143	8.39261	8.03736	8.33003	2.14618	2.96762
FBgn0001308	Khc	chr2R	16266959	16271971	protein_coding	29.3584	28.0623	27.8467	27.8729	28.618	28.4402	9.99111	10.1499
FBgn0001311	kkv	chr3R	5378092	5392866	protein_coding	0.0157695	0.0120632	0.0215752	0.0126568	0.00980385	0.00483688	0.00579656	0.00318623
FBgn0001313	kl-2	chrY	573087	664173	protein_coding	0	0	0	0	0	0	0	0
FBgn0001316	klar	chr3L	434082	540614	protein_coding	37.9093	35.8798	35.6413	26.0607	24.7854	24.8116	12.8187	9.05306
FBgn0001319	kn	chr2R	14772649	14807061	protein_coding	0	0	0.0339375	0.00818705	0.00950932	0	0.00411718	0.0019386
FBgn0001320	kni	chr3L	20692329	20695378	protein_coding	0	0	0	0	0	0	0	0
FBgn0001321	knk	chr3R	10122364	10125664	protein_coding	0.011413	0.0261438	0.0468308	0.0361484	0.0314871	0.0207231	0.0101392	0.0103906
FBgn0001323	knrl	chr3L	20597140	20620659	protein_coding	0	0.00790206	0	0	0	0.00687987	0.000978852	0.000947209
FBgn0001324	kto	chr3L	19836613	19844944	protein_coding	8.36613	8.09678	7.79652	7.82779	8.18278	9.36335	2.84266	3.05415
FBgn0001325	Kr	chr2R	25226610	25231394	protein_coding	0.012099	0	0	0	0	0.0109825	0.00129267	0.00151205
FBgn0001330	kz	chrX	2237857	2242035	protein_coding	2.44113	2.21465	2.30035	2.4016	2.27474	2.44684	0.814219	0.855444
FBgn0001341	Mybbp1A	chrX	629772	633633	protein_coding	6.83123	6.8167	6.92589	6.01994	5.78225	5.37803	2.41449	2.04811
FBgn0001404	egh	chrX	2588502	2599111	protein_coding	29.2108	30.133	29.3293	25.5526	25.7052	28.0411	10.4117	9.52435
FBgn0001491	l(1)10Bb	chrX	11324293	11325308	protein_coding	21.0279	17.2856	18.35	13.8249	13.0162	11.0113	6.61402	4.49353
FBgn0001565	Hlc	chrX	21385517	21387946	protein_coding	81.1703	75.393	77.0613	60.4217	59.5612	58.2725	27.3603	21.2964
FBgn0001612	Grip91	chrX	13736569	13744683	protein_coding	6.27094	5.76779	6.3859	6.0251	6.20134	6.17496	2.15918	2.19927
FBgn0001624	dlg1	chrX	11369664	11409776	protein_coding	29.7971	28.446	28.9312	20.3875	20.2041	20.7893	10.2171	7.3514
FBgn0001941	ifc	chr2L	5986347	5988854	protein_coding	182.317	166.154	174.589	92.2453	90.0316	82.1307	61.2415	31.4846
FBgn0001942	eIF4A	chr2L	5981763	5985909	protein_coding	929.473	830.175	867.233	907.572	911.664	868.093	307.352	320.551
FBgn0001961	Arpc1	chr2L	13827940	13829741	protein_coding	104.449	100.374	100.407	88.2412	91.3775	97.2366	35.7741	33.1999
FBgn0001965	Sos	chr2L	13813815	13819824	protein_coding	8.83249	8.93437	8.61736	8.96979	8.91072	9.82632	3.09583	3.33005
FBgn0001967	NimC3	chr2L	14019356	14020208	protein_coding	0	0	0	0	0	0	0	0
FBgn0001970	Pgant35A	chr2L	14359251	14361411	protein_coding	0.289386	0.342188	0.30869	0.366443	0.611609	0.44629	0.110755	0.166318
FBgn0001977	CIAPIN1	chr2L	15036292	15038861	protein_coding	14.4016	12.7629	13.1418	14.671	14.6369	14.2476	4.71398	5.20155
FBgn0001978	stc	chr2L	15113479	15118069	protein_coding	17.617	16.3041	16.584	15.1631	14.2002	14.4543	5.91377	5.24838
FBgn0001981	esg	chr2L	15333865	15336138	protein_coding	0.0136648	0	0.022426	0	0.0125592	0	0.0041806	0.00122251
FBgn0001983	wor	chr2L	15423296	15425580	protein_coding	0	0	0	0	0	0	0	0
FBgn0001986	Mtr4	chr2L	15752262	15755900	protein_coding	8.62797	7.92695	8.01542	7.46042	7.94858	7.37145	2.87616	2.71166
FBgn0001987	Gli	chr2L	15756001	15762758	protein_coding	1.70367	1.69359	1.70549	0.335906	0.499766	0.425793	0.598716	0.14883
FBgn0001989	ND-B17	chr2L	15749318	15751078	protein_coding	57.9442	55.2638	49.4329	51.0317	52.6998	48.241	19.0335	18.0856
FBgn0001990	wek	chr2L	15766132	15768349	protein_coding	5.99884	5.69544	5.22669	5.41329	5.36298	6.36917	1.98052	2.0687
FBgn0001991	Ca-alpha1D	chr2L	16165830	16190540	protein_coding	0.00726652	0.0181252	0.0149148	0.00864231	0.0100444	0.00991539	0.004831	0.00341215
FBgn0001992	Cyp303a1	chr2L	16294182	16296969	protein_coding	0.26493	0.269068	0.333308	0.139661	0.162066	0.144118	0.102071	0.0528973
FBgn0001994	crp	chr2L	16263555	16287730	protein_coding	25.2952	23.9457	24.581	19.4305	20.6991	20.82	8.65087	7.2854
FBgn0001995	mRpL4	chr2L	16328058	16329132	protein_coding	19.9457	17.4121	19.5374	13.5142	15.1997	13.3189	6.65812	4.98534
FBgn0002021	l(2)37Bb	chr2L	19049842	19051612	protein_coding	13.8541	12.4872	13.384	9.87758	8.94624	10.0843	4.65071	3.48134
FBgn0002022	Catsup	chr2L	19041861	19043614	protein_coding	96.8054	86.5309	92.2196	59.1871	59.2384	56.7923	32.2494	20.9084
FBgn0002023	Lim3	chr2L	19079255	19108427	protein_coding	0	0.0174015	0	0.0129348	0.00751285	0	0.00215558	0.00233169
FBgn0002031	l(2)37Cc	chr2L	19121344	19123869	protein_coding	128.106	110.6	115.324	55.529	54.1165	50.2162	41.378	19.0518
FBgn0002036	CG10561	chr2L	19114400	19116570	protein_coding	1.82451	1.66047	1.73605	1.77132	2.04239	1.83556	0.611231	0.670684
FBgn0002044	swm	chr2L	19493250	19497978	protein_coding	13.6569	12.7375	12.5294	13.1253	14.0769	15.2466	4.55697	5.09333
FBgn0002069	AspRS	chr2R	12877003	12883168	protein_coding	32.4323	30.6213	30.9521	14.9862	15.9848	15.1874	11.0133	5.50114
FBgn0002121	l(2)gl	chr2L	9838	21376	protein_coding	51.2484	47.086	48.6927	53.0162	51.3546	49.0794	17.2153	18.3156
FBgn0002174	l(2)tid	chr2R	23706912	23709026	protein_coding	7.16966	7.54113	7.68998	4.43862	5.53238	5.11583	2.63308	1.79204
FBgn0002183	dre4	chr3L	1871573	1876312	protein_coding	28.9443	29.6056	28.4531	24.672	24.8311	25.7062	10.2116	9.00885
FBgn0002283	l(3)73Ah	chr3L	16588474	16590132	protein_coding	12.2248	10.5844	10.7207	10.5494	11.036	9.82771	3.91783	3.73256
FBgn0002284	Prosbeta6	chr3L	16609399	16610418	protein_coding	97.288	86.7683	90.4154	61.8313	63.8409	64.2006	32.1115	22.7035
FBgn0002306	sas	chr3R	7162807	7183702	protein_coding	0.0307044	0.0611793	0.0504408	0.0146003	0.0396185	0.0334955	0.0169783	0.0102745
FBgn0002354	l(3)87Df	chr3R	13030912	13031598	protein_coding	24.3378	22.0357	20.4862	12.6583	13.4691	11.9501	7.81522	4.52253
FBgn0002413	dco	chr3R	31054084	31061210	protein_coding	20.0653	19.5066	19.67	19.0152	19.1349	16.1414	6.94643	6.43762
FBgn0002431	hyd	chr3R	9714622	9725615	protein_coding	12.5065	13.7912	12.5676	11.6157	11.4055	14.8914	4.56922	4.59762
FBgn0002440	l(3)mbn	chr3L	6123933	6128807	protein_coding	0	0	0	0	0	0	0	0
FBgn0002441	l(3)mbt	chr3R	27266325	27273273	protein_coding	7.33965	7.3362	6.58202	5.95847	6.09074	6.9429	2.49144	2.28599
FBgn0002466	sti	chr3L	12507997	12514815	protein_coding	20.0538	18.316	18.991	16.1997	16.0798	15.8399	6.71535	5.75037
FBgn0002521	pho	chr4	1172468	1181628	protein_coding	16.2402	13.5077	16.0246	14.0207	13.0011	11.3986	5.35241	4.56961
FBgn0002522	lab	chr3R	6661426	6678590	protein_coding	0.0206424	0	0.0269793	0.00867763	0	0	0.00547849	0.00107366
FBgn0002524	lace	chr2L	15499126	15505018	protein_coding	133.586	120.073	125.844	72.8902	71.8019	70.7673	44.4132	25.7508
FBgn0002525	Lam	chr2L	5542479	5546642	protein_coding	92.4941	86.6762	88.5606	81.5149	81.1969	78.4965	31.3629	28.7966
FBgn0002526	LanA	chr3L	6203830	6218022	protein_coding	276.692	280.134	273.067	154.179	152.872	177.151	97.3906	58.3466
FBgn0002531	Lcp1	chr2R	8430114	8431243	protein_coding	0.0673769	0.0255545	0.235644	0.0770078	0.0827369	0.0304142	0.0389516	0.021769
FBgn0002533	Lcp2	chr2R	8433796	8434785	protein_coding	0	0.069162	0	0.0318834	0	0.0729344	0.00856731	0.0139863
FBgn0002534	Lcp3	chr2R	8435309	8436095	protein_coding	0	0.153354	0	0.0795264	0.0916133	0	0.0189964	0.0187572
FBgn0002535	Lcp4	chr2R	8437646	8438495	protein_coding	0.0969744	0.0722129	0	0.0757017	0	0.0905672	0.0193061	0.0218355
FBgn0002542	lds	chr3R	7920430	7924491	protein_coding	16.0121	14.911	16.5176	16.1608	15.5726	15.4037	5.56168	5.63613
FBgn0002543	robo2	chr2L	1380085	1420453	protein_coding	0.945075	0.906881	0.799588	0.978002	0.956422	1.17335	0.310314	0.375649
FBgn0002552	lin	chr2R	8914523	8918234	protein_coding	3.87285	3.88666	3.61953	3.70003	3.57211	4.42088	1.33434	1.41416
FBgn0002561	l(1)sc	chrX	409720	410817	protein_coding	1.13504	1.79644	1.62185	0.281474	0.177969	0.38073	0.540556	0.104568
FBgn0002562	Lsp1alpha	chrX	12490290	12492982	protein_coding	0	0	0	0	0	0	0	0
FBgn0002563	Lsp1beta	chr2L	898499	901316	protein_coding	0.0587283	0.0717429	0.106031	0.0744011	0.0864068	0.0804217	0.0280249	0.0286886
FBgn0002564	Lsp1gamma	chr3L	66429	68995	protein_coding	0.135151	0.056275	0.0403304	0.029182	0.0451857	0.0557605	0.0263034	0.015686
FBgn0002565	Lsp2	chr3L	12129392	12131869	protein_coding	0.0269176	0.0102699	0.0203815	0.0106528	0	0	0.00662068	0.00131804
FBgn0002566	lt	chr2L	22924794	22943135	protein_coding	21.2585	20.3802	21.041	19.0069	19.2585	18.7194	7.34846	6.80355
FBgn0002567	Rab32	chr2R	9177863	9186342	protein_coding	1.0891	0.899279	0.815396	0.313547	0.43439	0.337561	0.326678	0.127553
FBgn0002569	Mal-A2	chr2R	8453626	8455782	protein_coding	0.0154686	0.0235944	0	0	0	0	0.00457539	0
FBgn0002570	Mal-A1	chr2R	8449663	8451904	protein_coding	0	0.0133518	0.0143719	0	0	0	0.00339748	0
FBgn0002571	Mal-A3	chr2R	8455908	8457892	protein_coding	0	0.0136166	0	0.0141323	0	0	0.00168673	0.00174855
FBgn0002573	sens	chr3L	13396227	13401125	protein_coding	0	0	0	0	0	0	0	0
FBgn0002576	lz	chrX	9284648	9303636	protein_coding	0	0	0.00706283	0.00767897	0.0267605	0	0.000856838	0.00355497
FBgn0002577	m	chrX	11754272	11769508	protein_coding	0.0263294	0.0205393	0.0288135	0	0.0242299	0.0239197	0.00885288	0.00565176
FBgn0002578	Kaz-m1	chr3R	26014720	26016487	protein_coding	0	0	0	0	0	0	0	0
FBgn0002579	RpL36	chrX	628337	629483	protein_coding	3755.74	3080.68	3345.49	3891.94	3852.87	3620.48	1188.74	1355.04
FBgn0002590	RpS5a	chrX	17143587	17148264	protein_coding	2686.46	2383.76	2477.25	2496.48	2634.45	2461.23	882.839	904.179
FBgn0002592	E(spl)m2-BFM	chr3R	26016513	26017470	protein_coding	0	0.0293631	0.0317744	0.0305569	0	0	0.00749206	0.00378073
FBgn0002593	RpLP1	chr2L	419951	420864	protein_coding	5677.9	4848.07	5313.29	5826.26	6033.76	5534.64	1851.77	2070.19
FBgn0002609	E(spl)m3-HLH	chr3R	26021822	26023127	protein_coding	0	0.0991843	0.0427966	0.123659	0.0717126	0.0708036	0.0174782	0.0320286
FBgn0002622	RpS3	chr3R	23358811	23360207	protein_coding	2173.35	1927.24	1995.97	2090.54	2199.58	2003.7	713.08	748.63
FBgn0002626	RpL32	chr3R	30045228	30046161	protein_coding	5076.25	4365.99	4709.12	4867.69	5195.3	4673.11	1654.47	1751.36
FBgn0002629	E(spl)m4-BFM	chr3R	26023820	26024579	protein_coding	0	0	0	0	0	0.0481279	0	0.00662617
FBgn0002631	E(spl)m5-HLH	chr3R	26028853	26029735	protein_coding	0	0	0	0	0	0	0	0
FBgn0002632	E(spl)m6-BFM	chr3R	26032910	26034047	protein_coding	0	0	0	0	0	0.0279902	0	0.00385364
FBgn0002633	E(spl)m7-HLH	chr3R	26037037	26038019	protein_coding	0	0	0.0307048	0.0295329	0.102654	0	0.003725	0.0136464
FBgn0002638	Rcc1	chr3L	5930261	5932773	protein_coding	32.3752	29.9835	30.3624	32.1035	32.4092	31.0809	10.8566	11.406
FBgn0002641	mal	chrX	20429674	20433210	protein_coding	5.79059	4.98855	5.3156	3.63894	3.85828	3.73794	1.88149	1.34044
FBgn0002643	mam	chr2R	13991202	14060356	protein_coding	4.24712	4.19292	3.86062	4.56243	4.92924	4.75532	1.44151	1.69901
FBgn0002645	Map205	chr3R	32055278	32068441	protein_coding	55.2615	53.08	52.4857	43.9483	43.5368	42.7563	18.8468	15.5621
FBgn0002673	twe	chr2L	16259413	16261877	protein_coding	2.96024	2.51024	2.50895	2.91624	2.76839	2.85434	0.931603	1.02327
FBgn0002707	mei-9	chrX	4314229	4318801	protein_coding	2.66366	2.64871	2.52065	2.29816	2.35666	2.54889	0.918488	0.86467
FBgn0002709	mei-218	chrX	17135984	17142990	protein_coding	1.43924	1.44962	1.444	1.2394	1.14771	1.03419	0.50852	0.407452
FBgn0002715	mei-S332	chr2R	22122100	22124566	protein_coding	4.45296	4.18794	4.35982	4.18579	4.51843	4.2751	1.52345	1.54631
FBgn0002716	mei-W68	chr2R	19456169	19459523	protein_coding	0.945961	1.09962	0.798434	0.877532	1.022	1.23728	0.334144	0.378403
FBgn0002719	Men	chr3R	12713102	12722442	protein_coding	104.141	97.1709	99.0903	11.7439	12.5173	10.9501	35.1847	4.17907
FBgn0002723	Met	chrX	11616123	11621280	protein_coding	3.55463	3.3751	3.09619	3.27289	2.89401	2.61765	1.17348	1.04704
FBgn0002732	E(spl)malpha-BFM	chr3R	26010892	26011568	protein_coding	0	0	0	0	0	0	0	0
FBgn0002733	E(spl)mbeta-HLH	chr3R	26005045	26006023	protein_coding	0.338969	0.256825	0.277839	0.207845	0.17201	0.101906	0.101736	0.0564898
FBgn0002734	E(spl)mdelta-HLH	chr3R	25997620	25998633	protein_coding	0.071913	0.0272567	0.0294745	0.0567094	0	0.09733	0.0146354	0.0204167
FBgn0002735	E(spl)mgamma-HLH	chr3R	25999850	26000761	protein_coding	0	0	0.0679009	0	0	0	0.0082375	0
FBgn0002736	mago	chr2R	21128576	21129737	protein_coding	31.2701	24.6836	28.9113	28.5371	28.8383	25.1584	9.90598	9.80171
FBgn0002772	Mlc1	chr3R	27657077	27660177	protein_coding	0	0	0	0	0	0	0	0
FBgn0002773	Mlc2	chr3R	30171437	30174551	protein_coding	1.24917	1.16044	1.38158	0.354668	0.212155	0.209446	0.444818	0.0933695
FBgn0002774	mle	chr2R	5974856	5980778	protein_coding	6.95231	6.7302	7.5154	7.65112	7.99139	8.61782	2.48822	2.91102
FBgn0002775	msl-3	chr3L	7123212	7125533	protein_coding	8.62903	8.41251	7.76074	8.602	9.39609	8.40255	2.90552	3.13577
FBgn0002778	mnd	chr3L	14985099	14991667	protein_coding	23.8458	21.1592	21.1154	10.3796	9.49243	9.00142	7.73041	3.44754
FBgn0002780	mod	chr3R	32052059	32054974	protein_coding	95.6278	86.1423	91.0684	69.1661	69.4851	64.95	31.9358	24.2636
FBgn0002781	mod(mdg4)	chr3R	21350845	21377401	protein_coding	76.8701	70.1864	72.342	93.6382	94.814	86.6972	25.6834	32.7511
FBgn0002783	mor	chr3R	15968133	15972913	protein_coding	20.6075	20.1676	20.3468	22.6585	23.1879	23.2762	7.16835	8.26522
FBgn0002787	Rpn8	chr2R	24400027	24404527	protein_coding	45.0504	44.5886	45.7149	28.9852	29.2048	26.4591	15.8825	10.0719
FBgn0002789	Mp20	chr2R	13246669	13248880	protein_coding	0	0.0923811	0	0.0482064	0	0	0.0114435	0.00596446
FBgn0002791	mr	chr2R	23972430	23975408	protein_coding	10.1398	8.40073	9.4142	9.44384	9.48897	8.65968	3.26607	3.28437
FBgn0002838	ms(3)K81	chr3R	26875851	26876562	protein_coding	0.177125	0.266724	0.0483463	0.0463806	0	0.0529669	0.0578293	0.0130309
FBgn0002842	sa	chr3L	21405424	21406738	protein_coding	0	0.235229	0.190912	0	0.0708986	0	0.0522993	0.00690127
FBgn0002855	Acp26Aa	chr2L	5892882	5893896	protein_coding	0	0	0	0	0	0	0	0
FBgn0002856	Acp26Ab	chr2L	5892297	5892862	protein_coding	0	0	0	0	0	0	0	0
FBgn0002862	Mst87F	chr3R	13827150	13828008	protein_coding	0	0	0	0	0	0	0	0
FBgn0002863	Acp95EF	chr3R	24228974	24229279	protein_coding	10.0317	2.1237	2.64577	1.17555	2.71734	0	1.65584	0.409954
FBgn0002865	Mst98Ca	chr3R	28291337	28292656	protein_coding	0	0	0	0.0203435	0	0	0	0.00251705
FBgn0002868	MtnA	chr3R	9783406	9784370	protein_coding	183.385	159.129	161.3	151.56	160.152	137.432	58.8732	53.2627
FBgn0002869	MtnB	chr3R	20503101	20503746	protein_coding	0	0	0	0	0	0	0	0
FBgn0002872	mu2	chr3L	1942733	1947475	protein_coding	4.38048	4.36903	4.28629	4.2015	4.29169	4.28964	1.52922	1.52818
FBgn0002873	mud	chrX	14247731	14258595	protein_coding	17.7241	16.847	17.274	14.8007	13.7098	14.4214	6.07617	5.15128
FBgn0002878	mus101	chrX	13722245	13727113	protein_coding	3.43297	3.35536	3.34515	3.14888	2.81881	3.36103	1.18824	1.12673
FBgn0002887	mus201	chr2L	8438168	8442342	protein_coding	3.7909	3.20998	3.37088	3.19391	3.09239	2.63967	1.2116	1.05961
FBgn0002891	mus205	chr2R	7793624	7801044	protein_coding	4.75285	4.07432	4.25202	2.6281	2.68085	2.82105	1.52834	0.97452
FBgn0002899	mus301	chr3L	8137807	8142014	protein_coding	5.99299	5.65983	5.84562	6.5013	6.93049	7.36682	2.05057	2.49325
FBgn0002901	mus304	chr3L	18109813	18112847	protein_coding	2.62044	2.62717	2.71695	2.33989	2.31104	2.40878	0.935017	0.846102
FBgn0002905	mus308	chr3R	12705522	12712299	protein_coding	5.50554	5.83907	5.45307	4.94169	5.06801	5.15421	1.97307	1.81437
FBgn0002906	Blm	chr3R	11736809	11741783	protein_coding	3.34576	3.34036	3.24076	2.79145	2.73939	2.95312	1.1644	1.01861
FBgn0002909	mus312	chr3L	7329131	7333471	protein_coding	4.50772	4.21731	4.53472	3.85502	3.68341	3.97873	1.55416	1.3833
FBgn0002914	Myb	chrX	15854831	15857823	protein_coding	37.0931	35.3084	36.4649	38.7846	37.094	35.6616	12.7606	13.3193
FBgn0002917	na	chrX	14266366	14277416	protein_coding	0.0150815	0.011542	0.00928567	0.0119581	0.0138969	0.00342894	0.00416757	0.00330436
FBgn0002921	Atpalpha	chr3R	20948713	20976239	protein_coding	38.7052	41.8227	38.7647	30.7643	30.8587	41.3857	14.0188	12.5081
FBgn0002922	nau	chr3R	23712813	23718357	protein_coding	8.88516	8.00568	9.26774	13.6918	15.3668	12.8761	3.06532	4.96262
FBgn0002924	ncd	chr3R	29804289	29807127	protein_coding	63.4989	59.4625	59.0325	59.5523	60.4913	60.7468	21.3117	21.62
FBgn0002926	ndl	chr3L	6593937	6603366	protein_coding	0.462325	0.460273	0.428066	0.319715	0.323537	0.338356	0.158342	0.117635
FBgn0002930	nec	chr2R	7156476	7158241	protein_coding	0	0	0	0	0	0	0	0
FBgn0002931	net	chr2L	82420	87387	protein_coding	3.46374	2.59622	2.84281	1.72813	1.67298	1.20671	1.03655	0.542803
FBgn0002932	neur	chr3R	9020347	9039471	protein_coding	2.26707	1.78701	2.03487	2.24068	2.04262	1.90203	0.710442	0.737931
FBgn0002933	ng1	chrX	3242411	3242934	protein_coding	0	0	0	0	0	0	0	0
FBgn0002936	ninaA	chr2L	877301	878270	protein_coding	0.660841	0.666341	0.541505	0.451035	0.602627	0.674409	0.21884	0.207317
FBgn0002937	ninaB	chr3R	13700564	13703164	protein_coding	0.0144392	0.0440619	0.023696	0.0114276	0.0398049	0.013099	0.0098755	0.00709197
FBgn0002938	ninaC	chr2L	7377701	7384344	protein_coding	0.0439606	0.0656073	0.0726092	0.0565128	0.0558646	0.0384001	0.0216325	0.0177169
FBgn0002939	ninaD	chr2L	18081627	18083608	protein_coding	0	0	0.0206798	0	0	0	0.0025088	0
FBgn0002940	ninaE	chr3R	19886254	19888206	protein_coding	0.226731	0.125566	0.0676326	0.114072	0.113461	0.242707	0.0479833	0.0585736
FBgn0002941	slou	chr3R	21548660	21557182	protein_coding	0	0	0	0	0.0105129	0.0103785	0	0.00245222
FBgn0002945	nkd	chr3L	19003740	19045449	protein_coding	0.232029	0.211958	0.180424	0.188793	0.184587	0.182201	0.0729345	0.0664117
FBgn0002948	nod	chrX	11580771	11585750	protein_coding	5.04546	4.35657	4.36122	4.09074	3.81995	4.26456	1.60781	1.46511
FBgn0002962	nos	chr3R	19157237	19160202	protein_coding	0.0812247	0.123967	0.0540453	0.0417083	0.0124395	0.0122808	0.0305909	0.00806213
FBgn0002973	numb	chr2L	9437468	9464184	protein_coding	3.97597	3.40945	3.71363	4.54081	4.67793	4.7516	1.29766	1.67137
FBgn0002985	odd	chr2L	3604223	3606756	protein_coding	0	0.0100622	0.0108193	0.010437	0	0.0119647	0.002559	0.00293862
FBgn0002989	okr	chr2L	2989593	2992759	protein_coding	5.86531	4.89798	5.14202	4.9619	4.33936	4.11174	1.8572	1.60241
FBgn0003002	opa	chr3R	4852812	4869979	protein_coding	0	0	0	0	0	0	0	0
FBgn0003008	or	chr2R	23967938	23968943	protein_coding	9.34669	7.60119	8.47801	5.29199	6.69065	5.74885	2.96871	2.09752
FBgn0003009	ord	chr2R	23271256	23275536	protein_coding	0	0	0	0	0	0	0	0
FBgn0003011	ort	chr3R	19659747	19663672	protein_coding	0.072422	0.0773485	0	0	0.039929	0.0131398	0.017319	0.00569575
FBgn0003015	osk	chr3R	8935125	8938395	protein_coding	0.908697	0.823151	0.702403	0.292874	0.262417	0.412579	0.284265	0.118583
FBgn0003016	osp	chr2L	14599195	14689340	protein_coding	0.12916	0.104884	0.150832	0.155204	0.142705	0.165252	0.0450903	0.0558455
FBgn0003023	otu	chrX	8485007	8489535	protein_coding	0.0743759	0.0460285	0.0457779	0.14731	0.147843	0.173291	0.0192017	0.0564757
FBgn0003028	ovo	chrX	5048272	5070929	protein_coding	1.13919	1.05522	1.07205	0.917966	0.923982	0.954163	0.382483	0.334886
FBgn0003034	SP	chr3L	13301634	13301922	protein_coding	0	0	0	0	0	0	0	0
FBgn0003041	pbl	chr3L	7896108	7911954	protein_coding	18.4676	17.8575	17.8054	25.1758	23.8331	24.7454	6.34525	8.84176
FBgn0003042	Pc	chr3L	21306137	21318020	protein_coding	5.61348	4.81933	4.94509	3.9987	4.39075	3.71056	1.79666	1.43301
FBgn0003044	Pcl	chr2R	18135425	18139990	protein_coding	4.09607	4.68717	4.24648	4.23292	4.492	4.69882	1.53341	1.60791
FBgn0003046	Pcp	chr2L	7021681	7022470	protein_coding	0.814465	0.744825	0.714589	0.457071	0.211437	0.626418	0.265973	0.163378
FBgn0003048	pcx	chrX	2225295	2238045	protein_coding	5.64758	6.25101	5.81449	6.17314	6.06466	7.32459	2.08312	2.36256
FBgn0003053	peb	chrX	4617563	4627206	protein_coding	0.0231422	0.0244199	0.022165	0.0253037	0.0167679	0.0165527	0.00818648	0.0070419
FBgn0003057	CG10598	chrX	17225156	17226867	protein_coding	0	0	0	0	0	0.0342308	0	0.00471284
FBgn0003060	CG9757	chr3R	13611582	13612433	protein_coding	0	0	0	0	0	0	0	0
FBgn0003062	Fib	chr2R	23072908	23074725	protein_coding	47.9202	41.2174	44.4583	41.2743	41.3073	36.6563	15.6191	14.1744
FBgn0003065	CG2150	chr3R	31763303	31764772	protein_coding	0	0.0226929	0	0.0235887	0	0	0.00281104	0.00291857
FBgn0003068	per	chrX	2685579	2692780	protein_coding	0.224801	0.200565	0.146536	0.112962	0.0730529	0.114189	0.0666398	0.0368088
FBgn0003071	Pfk	chr2R	10109739	10117457	protein_coding	26.0962	25.4084	24.5403	4.77847	4.78801	5.12284	8.9127	1.7626
FBgn0003074	Pgi	chr2R	8910899	8914069	protein_coding	60.0076	55.118	57.6602	14.0297	14.5862	13.7642	20.234	5.05071
FBgn0003076	Pgm	chr3L	16126017	16128531	protein_coding	64.8382	60.215	59.2246	11.1875	10.2011	9.83548	21.5713	3.73131
FBgn0003079	Raf	chrX	2295465	2343870	protein_coding	12.2127	10.4896	10.9593	10.5247	10.8091	10.8562	3.93374	3.84902
FBgn0003082	phr	chr2R	7825288	7827319	protein_coding	19.8387	17.8727	17.1156	15.5806	15.6408	14.5012	6.40994	5.44673
FBgn0003086	Pig1	chrX	3248599	3249289	protein_coding	0	0	0	0	0	0	0	0
FBgn0003087	pim	chr2L	10362988	10364092	protein_coding	16.1952	11.9281	17.1643	11.1642	12.1095	9.23951	5.29019	3.83214
FBgn0003089	pip	chr3L	19298622	19337609	protein_coding	0.408236	0.621136	0.486658	0.570386	0.241957	0.236224	0.179598	0.126647
FBgn0003090	pk	chr2R	7150702	7223378	protein_coding	0	0.00548877	0	0	0.00513281	0	0.000679911	0.000499628
FBgn0003091	Pkc53E	chr2R	16924654	16945126	protein_coding	0.00621247	0	0.038332	0	0	0	0.00531405	0
FBgn0003093	Pkc98E	chr3R	29039155	29049148	protein_coding	4.35378	4.80954	4.41373	3.7926	4.05269	5.22312	1.59639	1.58285
FBgn0003114	plu	chr2R	20262957	20263684	protein_coding	0	0	0	0	0	0	0	0
FBgn0003116	pn	chrX	2181210	2182916	protein_coding	4.33262	4.20822	3.71725	3.36297	3.41033	3.29492	1.43515	1.20169
FBgn0003117	pnr	chr3R	16026078	16041796	protein_coding	34.3748	34.4323	32.0592	28.5902	29.2946	33.2677	11.8272	10.9692
FBgn0003118	pnt	chr3R	23290230	23346167	protein_coding	41.9077	47.9515	43.7729	41.4163	43.6956	53.3926	15.7277	16.7287
FBgn0003124	polo	chr3L	20309653	20313466	protein_coding	37.6302	35.3983	36.8331	27.5772	29.2829	30.515	12.8738	10.4637
FBgn0003129	Poxm	chr3R	8319024	8333792	protein_coding	0.0238861	0.00911792	0.00980093	0	0.0109816	0	0.00487049	0.00106895
FBgn0003130	Poxn	chr2R	15826692	15835055	protein_coding	0	0	0	0	0.0122746	0.0121178	0	0.00286317
FBgn0003132	Pp1-13C	chrX	15359100	15361061	protein_coding	0.252263	0.16667	0.234566	0	0.0617769	0.0152474	0.0760547	0.0081126
FBgn0003134	Pp1alpha-96A	chr3R	24518269	24522331	protein_coding	20.1375	18.199	18.0605	16.5176	16.5362	15.8299	6.59691	5.83275
FBgn0003137	Ppn	chr3R	28520664	28540324	protein_coding	22.6908	23.4176	22.1794	19.362	19.2402	22.4015	8.01584	7.35265
FBgn0003139	PpV	chrX	6371064	6372915	protein_coding	12.749	11.8455	13.1501	12.6483	12.549	12.4306	4.42478	4.49789
FBgn0003140	PpY-55A	chr2R	17955395	17956570	protein_coding	0	0	0	0	0	0	0	0
FBgn0003141	pr	chr2L	20073718	20075458	protein_coding	12.0113	9.33988	10.066	7.63344	8.69518	6.89846	3.66143	2.74062
FBgn0003145	prd	chr2L	12082994	12085827	protein_coding	0.01329	0	0	0	0	0	0.00141992	0
FBgn0003149	Prm	chr3L	8732857	8745310	protein_coding	0.0651183	0.0481797	0.0333235	0.0177391	0.0224203	0.0101693	0.0169682	0.0057773
FBgn0003159	CG2841	chrX	2344948	2366356	protein_coding	0.575045	0.502904	0.614899	0.658058	0.721289	0.827551	0.198332	0.265566
FBgn0003162	Pu	chr2R	21175314	21182608	protein_coding	0.55062	0.348357	0.528991	0.225914	0.220889	0.289191	0.166156	0.0892684
FBgn0003165	pum	chr3R	9066342	9237682	protein_coding	35.7015	39.3621	36.722	29.2424	30.0004	33.335	13.1453	11.1278
FBgn0003169	put	chr3R	14619029	14625703	protein_coding	17.7853	17.1916	16.4298	21.2121	21.653	20.073	6.02298	7.49584
FBgn0003174	pwn	chr2R	7282571	7300806	protein_coding	0	0.0152759	0.0410899	0.00791405	0.0045984	0.0181576	0.00687716	0.0039267
FBgn0003175	px	chr2R	22494296	22562065	protein_coding	2.43003	2.45965	2.33535	2.29375	2.34335	2.94285	0.847628	0.917068
FBgn0003187	qua	chr2L	17486805	17497208	protein_coding	0.0183594	0.0631261	0.0753419	0.0145378	0.00844012	0.0166715	0.0189214	0.00491559
FBgn0003189	r	chrX	16655358	16668712	protein_coding	10.7205	10.635	10.4673	8.50552	8.63644	9.39992	3.73263	3.1872
FBgn0003204	ras	chrX	10744501	10749097	protein_coding	16.1157	14.1695	15.36	18.022	19.0744	18.1286	5.34046	6.58243
FBgn0003205	Ras85D	chr3R	9510560	9513067	protein_coding	48.1902	43.9334	46.4451	42.6529	41.4057	40.3402	16.2254	14.8617
FBgn0003206	Ras64B	chr3L	4139075	4141398	protein_coding	30.5832	26.6196	27.2023	21.1566	20.4135	19.5703	9.86508	7.29911
FBgn0003209	raw	chr2L	8709879	8740660	protein_coding	4.60484	4.46175	4.39889	4.63442	4.88899	5.05227	1.57833	1.74489
FBgn0003210	rb	chrX	4535634	4540626	protein_coding	9.10305	8.72589	8.84112	8.79133	9.24488	8.71958	3.12606	3.18812
FBgn0003218	rdgB	chrX	13762751	13779488	protein_coding	0.696296	0.822707	0.732026	0.928141	0.941116	1.02361	0.265111	0.347374
FBgn0003227	rec	chr3R	15823018	15832632	protein_coding	2.69629	2.45415	2.36336	1.87607	2.12843	2.2438	0.878792	0.748225
FBgn0003231	ref(2)P	chr2L	19542467	19545548	protein_coding	71.9044	67.0117	67.7573	51.8155	50.5477	53.7696	24.2034	18.7342
FBgn0003248	Rh2	chr3R	18899422	18901019	protein_coding	0.0493998	0.018786	0.0202577	0.0195146	0	0	0.0100626	0.00241449
FBgn0003249	Rh3	chr3R	20081059	20082450	protein_coding	0	0	0	0.0190753	0	0	0	0.00236014
FBgn0003250	Rh4	chr3L	16852526	16862517	protein_coding	1.50339	1.2767	1.33574	0.613649	0.849572	0.317382	0.48082	0.202319
FBgn0003254	rib	chr2R	19270077	19281396	protein_coding	0.0896979	0.0742857	0.0797604	0.0414585	0.0825731	0.0475502	0.0284617	0.0197139
FBgn0003255	rk	chr2L	13982742	14001248	protein_coding	0	0.00412874	0	0	0.0149143	0	0.00051144	0.00145176
FBgn0003256	rl	chr2R	1071461	1125927	protein_coding	36.0174	34.1022	36.9413	40.1312	40.4427	32.7601	12.5541	13.4124
FBgn0003257	r-l	chr3R	21070556	21073319	protein_coding	10.5938	9.53594	9.83266	7.79625	8.05813	8.76771	3.50596	2.95611
FBgn0003261	Rm62	chr3R	6000425	6008579	protein_coding	250.74	227.441	238.88	225.893	230.103	203.592	83.9432	78.3776
FBgn0003267	ro	chr3R	26876770	26881171	protein_coding	0.0598257	0.022714	0.182125	0.0708392	0.177958	0.0810947	0.0313003	0.0372522
FBgn0003268	rod	chr3R	31580950	31588244	protein_coding	17.953	16.9669	17.6615	13.1509	13.7835	13.9157	6.16249	4.8847
FBgn0003270	amos	chr2L	18596135	18596921	protein_coding	0.0509224	0	0.083427	0.0400565	0.0927095	0.0457755	0.0155617	0.0202827
FBgn0003274	RpLP2	chr2R	16586128	16586732	protein_coding	3469.65	2909.22	3164.78	3035.23	3096.19	3147.12	1115.01	1110.21
FBgn0003275	RpII18	chr3R	5371794	5372397	protein_coding	69.4033	61.4929	60.9256	63.2478	61.6236	60.954	22.4237	22.216
FBgn0003277	RpII215	chrX	11562799	11570326	protein_coding	11.9206	13.2177	12.408	10.6028	11.1207	14.5673	4.41622	4.39995
FBgn0003278	RpI135	chr2L	404284	407969	protein_coding	11.6282	10.4741	11.0222	9.6194	10.0445	8.48053	3.877	3.3355
FBgn0003279	RpL4	chr3R	27922820	27924888	protein_coding	1582.91	1473.45	1484.94	1419.9	1471.17	1397.03	531.788	511.225
FBgn0003285	rst	chrX	2950398	2973834	protein_coding	0.00606708	0.00928015	0.0199214	0.00480839	0.0223493	0.00551554	0.00421457	0.00352978
FBgn0003292	rt	chr3L	11584121	11587770	protein_coding	0.0275209	0	0.0225877	0	0	0	0.00568062	0
FBgn0003295	ru	chr3L	1370627	1387437	protein_coding	0.0534977	0.0271811	0.0877807	0.0423155	0.0491163	0.113145	0.019732	0.0255942
FBgn0003300	run	chrX	20690669	20697321	protein_coding	0.0248696	0.0219508	0.0236095	0.0492693	0.0457299	0.0565746	0.00824043	0.0183364
FBgn0003301	rut	chrX	14787477	14826073	protein_coding	3.81962	4.13823	4.15103	2.05722	1.85808	2.21747	1.4243	0.740698
FBgn0003302	rux	chrX	6035752	6037800	protein_coding	3.39099	2.83086	2.87781	3.55416	3.86418	3.49566	1.06209	1.29716
FBgn0003308	ry	chr3R	13032527	13038020	protein_coding	0.162712	0.222907	0.205905	0.0268625	0.0561805	0.0862718	0.0699762	0.02067
FBgn0003310	S	chr2L	1049673	1077815	protein_coding	4.08261	4.68469	4.1454	4.45296	4.72023	6.47062	1.5194	1.90128
FBgn0003312	sad	chr3R	11877234	11879754	protein_coding	0.0906175	0	0	0.0286691	0.0166379	0	0.00968166	0.00516669
FBgn0003313	sala	chr2L	11484706	11486949	protein_coding	1.05947e-07	0.00833688	0.0300606	0	0	9.60012e-08	0.00467957	1.32173e-08
FBgn0003317	sax	chr2R	7806483	7810067	protein_coding	14.9176	14.8866	14.8977	14.6066	14.7297	14.9398	5.2452	5.29791
FBgn0003319	Sb	chr3R	16116160	16145284	protein_coding	0.0313764	0.0119914	0.0837014	0.00621425	0.0072196	0.0142552	0.0149921	0.00343426
FBgn0003321	sbr	chrX	10832751	10847092	protein_coding	26.9986	24.2443	26.1949	16.0669	16.8393	17.5895	9.06565	6.04875
FBgn0003326	sca	chr2R	12780540	12802010	protein_coding	0	0.0179143	0.00864839	0.0250367	0.00969318	0.0141963	0.00326829	0.00599579
FBgn0003328	scb	chr2R	15248783	15258498	protein_coding	1.12773	0.960651	0.92007	0.40079	0.471966	0.512633	0.351106	0.166108
FBgn0003330	Sce	chr3R	27680430	27682029	protein_coding	11.5879	10.5281	9.75041	10.8474	12.4888	10.9579	3.7251	4.06645
FBgn0003334	Scm	chr3R	9633358	9637611	protein_coding	9.97499	10.5456	9.91582	9.09501	8.71133	9.93094	3.57501	3.34054
FBgn0003339	Scr	chr3R	6823119	6849981	protein_coding	0	0	0	0.01762	0	0.0134722	0	0.00403491
FBgn0003345	sd	chrX	15804369	15827682	protein_coding	42.4121	40.2365	42.7408	35.4522	34.2799	35.217	14.7007	12.5718
FBgn0003346	RanGAP	chr2L	19441958	19447317	protein_coding	24.1207	23.0631	23.4786	24.6183	26.3257	24.3259	8.28232	8.95765
FBgn0003353	sei	chr2R	24047410	24053035	protein_coding	2.33829	2.15658	2.18646	2.48645	2.22143	2.03327	0.782221	0.803813
FBgn0003356	Jon99Cii	chr3R	29923753	29924615	protein_coding	0.0446942	0	0.0183111	0	0	0	0.00699661	0
FBgn0003357	Jon99Ciii	chr3R	29922215	29923455	protein_coding	0	0	0.0190766	0	0	0	0.00231431	0
FBgn0003358	Jon99Ci	chr3R	29925225	29926189	protein_coding	0.0833521	0	0	0.0328337	0	0	0.00890541	0.00406243
FBgn0003360	sesB	chrX	10780892	10786958	protein_coding	153.924	136.01	143.042	124.463	129.611	117.301	50.6467	44.1656
FBgn0003366	sev	chrX	11071440	11086299	protein_coding	0.10506	0.0268031	0.05175	0.0166599	0.0354987	0.0286714	0.020823	0.00946416
FBgn0003371	sgg	chrX	2633951	2679553	protein_coding	15.6697	15.6472	14.9668	12.8048	13.3561	14.7041	5.42815	4.90882
FBgn0003372	Sgs1	chr2L	4937408	4941423	protein_coding	0	0	0	0.0177969	0	0	0	0.00220197
FBgn0003373	Sgs3	chr3L	11512220	11513402	protein_coding	0	0	0	0	0	0	0	0
FBgn0003374	Sgs4	chrX	3250088	3251040	protein_coding	0	0	0	0	0	0	0	0
FBgn0003375	Sgs5	chr3R	17595361	17596112	protein_coding	0	0	0	0	0	0	0	0
FBgn0003377	Sgs7	chr3L	11509860	11510247	protein_coding	0	0	0	0	0	0	0	0
FBgn0003378	Sgs8	chr3L	11508966	11509394	protein_coding	0	0	0	0	0	0	0	0
FBgn0003380	Sh	chrX	17924306	18063247	protein_coding	0.22963	0.260213	0.244052	0.12763	0.130991	0.162465	0.0863748	0.0509099
FBgn0003382	sha	chr2R	11324313	11336463	protein_coding	0.00985098	0.00753184	0.00808681	0	0.00453594	0	0.00296654	0.000441528
FBgn0003386	Shaw	chr2L	3718184	3729145	protein_coding	0.0257227	0.0307797	0.0220276	0.0100508	0.00617622	0.0230456	0.00923333	0.00501763
FBgn0003388	shd	chr3L	14614457	14622205	protein_coding	0.220908	0.119269	0.0824002	0.0176679	0.0549065	0.0361386	0.0483727	0.0125061
FBgn0003390	shf	chrX	6771462	6779659	protein_coding	0.42799	0.288441	0.268226	0.338486	0.442831	0.303536	0.113997	0.126776
FBgn0003391	shg	chr2R	21049653	21057197	protein_coding	1.15428	1.21093	1.2622	1.22603	1.08003	1.2753	0.426452	0.432405
FBgn0003392	shi	chrX	15892115	15906716	protein_coding	34.5133	33.8731	34.1269	24.5566	23.9059	24.2795	12.0236	8.70809
FBgn0003396	shn	chr2R	11159085	11217394	protein_coding	5.74379	7.13688	6.12726	4.08982	4.21948	5.63622	2.24108	1.69273
FBgn0003401	shu	chr2R	23841460	23843286	protein_coding	8.52244	7.58447	9.3743	8.37163	7.19051	7.30678	2.98731	2.74171
FBgn0003410	sina	chr3L	16853750	16858712	protein_coding	5.55254	6.13677	5.63747	5.20646	4.94829	6.56065	2.03734	2.02911
FBgn0003411	sisA	chrX	11321578	11322357	protein_coding	0.103169	0.0778484	0.0845091	0	0	0	0.0309183	0
FBgn0003415	skd	chr3L	20992813	21027434	protein_coding	6.09735	6.8589	6.67918	5.43725	5.69052	8.23832	2.31137	2.36089
FBgn0003416	sl	chrX	16350314	16356482	protein_coding	11.5909	11.2766	11.8574	7.2916	6.86432	6.6555	4.07375	2.48666
FBgn0003423	slgA	chrX	21374001	21385159	protein_coding	8.72307	9.44753	8.49615	7.75465	8.78464	9.74626	3.133	3.15641
FBgn0003429	slo	chr3R	24662490	24711595	protein_coding	0.16386	0.220045	0.179185	0.0886042	0.0659256	0.0651205	0.0665027	0.0263457
FBgn0003430	slp1	chr2L	3825674	3827099	protein_coding	0	0	0.0192326	0	0	0	0.00233323	0
FBgn0003435	sm	chr2R	19517863	19631508	protein_coding	0.829865	0.84519	0.54139	0.374036	0.302861	0.280678	0.259039	0.114402
FBgn0003444	smo	chr2L	277581	282167	protein_coding	7.75505	7.27556	7.49898	9.84225	9.87382	8.97721	2.63955	3.41484
FBgn0003447	sn	chrX	7964023	7986601	protein_coding	0.70929	0.569883	0.577646	0.296402	0.270538	0.343495	0.216452	0.110299
FBgn0003448	sna	chr2L	15476592	15478260	protein_coding	0.0194567	0	0	0	0	0	0.00207877	0
FBgn0003449	snf	chrX	5309241	5310501	protein_coding	30.3709	29.5522	31.1999	31.7044	27.932	28.3389	10.6906	10.5433
FBgn0003450	snk	chr3R	13040164	13042770	protein_coding	0	0	0.039278	0.018873	0	0	0.00476507	0.00233511
FBgn0003459	stwl	chr3L	14402929	14409939	protein_coding	7.14738	6.66403	6.86289	5.40783	5.04259	4.71909	2.42171	1.80966
FBgn0003460	so	chr2R	7419349	7434872	protein_coding	0.0327323	0.0166648	0.00895425	0.00864019	0.0100352	0.0297206	0.00664777	0.00613774
FBgn0003462	Sod1	chr3L	11112280	11113740	protein_coding	48.3336	37.4452	41.9294	30.2923	31.0023	34.5243	14.8892	11.519
FBgn0003463	sog	chrX	15603282	15633434	protein_coding	9.39616	9.72161	9.75844	6.90221	7.27881	10.0472	3.392	2.94579
FBgn0003464	sol	chrX	21350279	21357912	protein_coding	14.1068	13.5594	13.4499	12.2827	12.9546	13.6749	4.81852	4.66345
FBgn0003475	spir	chr2L	20311218	20348386	protein_coding	13.6086	13.5635	12.9449	3.36764	3.28718	3.51809	4.70454	1.22101
FBgn0003479	spn-A	chr3R	30054695	30056037	protein_coding	18.4818	16.4928	17.1774	12.4833	12.676	13.492	6.10153	4.63597
FBgn0003480	spn-B	chr3R	14328050	14329608	protein_coding	1.40879	1.29333	1.016	1.03635	1.11315	0.769316	0.433983	0.342497
FBgn0003482	spn-D	chr3R	27165715	27167122	protein_coding	1.52054	1.15284	1.33342	1.03186	1.48665	1.49982	0.467028	0.478873
FBgn0003483	spn-E	chr3R	15837418	15844415	protein_coding	4.14115	3.60246	4.15108	2.40068	2.36874	2.25872	1.39229	0.83858
FBgn0003486	spo	chr3L	5590082	5592571	protein_coding	0.442325	0.370439	0.316169	0.304907	0.183569	0.271839	0.131502	0.0930203
FBgn0003495	spz	chr3R	27064989	27070070	protein_coding	120.071	110.717	112.842	56.38	55.4633	53.9457	40.233	19.8017
FBgn0003499	sr	chr3R	18090802	18135583	protein_coding	0.0982625	0.0625795	0.0549233	0.0335378	0.0821323	0.0320469	0.0249135	0.0165565
FBgn0003502	Btk29A	chr2L	8258372	8301079	protein_coding	7.24848	6.33753	6.58927	6.54671	7.24988	6.51567	2.35887	2.41278
FBgn0003507	srp	chr3R	15986151	16004081	protein_coding	17.3773	18.3712	17.4565	13.2966	13.8102	15.6973	6.25007	5.15062
FBgn0003510	Sry-alpha	chr3R	30039718	30043071	protein_coding	1.58883	1.14077	1.26471	1.56574	1.75654	1.52769	0.464493	0.575036
FBgn0003511	Sry-beta	chr3R	30039718	30041031	protein_coding	8.52671	8.91446	9.52321	8.86994	8.72612	9.01037	3.17059	3.18739
FBgn0003512	Sry-delta	chr3R	30043340	30044886	protein_coding	17.7434	16.3758	15.9275	18.618	18.5916	16.679	5.85651	6.4096
FBgn0003513	ss	chr3R	16374433	16403690	protein_coding	0	0	0.00605282	0.00584301	0.0202999	0.00670165	0.000734307	0.0036216
FBgn0003514	sqh	chrX	6223060	6225140	protein_coding	187.019	167.325	171.734	180.891	181.261	162.134	61.5425	62.3475
FBgn0003515	st	chr3L	16497650	16500460	protein_coding	0.0437268	0.0444763	0.0358796	0.0115353	0.0669659	0	0.014534	0.00794569
FBgn0003517	sta	chrX	1481796	1483413	protein_coding	2767.75	2522.04	2539.02	2276.3	2345.05	2394.01	916.147	839.511
FBgn0003520	stau	chr2R	18117895	18125779	protein_coding	4.5225	5.33152	4.78103	5.32939	5.32266	8.41201	1.72364	2.33565
FBgn0003525	stg	chr3R	29251825	29255800	protein_coding	41.6728	41.753	41.4038	31.8686	32.2152	32.8737	14.6474	11.6048
FBgn0003527	stil	chr2R	12570366	12571883	protein_coding	0.208952	0.0226687	0.0489519	0.0942538	0.0819616	0.0539499	0.0310713	0.0270677
FBgn0003545	sub	chr2R	17745499	17748078	protein_coding	6.94929	6.08901	6.47684	5.26599	5.2443	5.2598	2.28248	1.88619
FBgn0003557	Su(dx)	chr2L	2037713	2044372	protein_coding	29.1633	28.7844	27.3351	17.6568	18.4886	21.2821	9.99765	6.9144
FBgn0003559	su(f)	chrX	23096770	23101431	protein_coding	14.4883	13.0912	13.0463	16.4839	16.6604	15.9825	4.75232	5.86168
FBgn0003567	su(Hw)	chr3R	14304454	14308589	protein_coding	9.51392	9.24266	9.40758	10.0396	9.40541	9.99739	3.30269	3.53412
FBgn0003575	su(sable)	chrX	635889	643760	protein_coding	9.84458	8.90577	9.7707	10.0788	10.1709	10.0685	3.34034	3.62327
FBgn0003598	Su(var)3-7	chr3R	13264363	13270038	protein_coding	7.24191	7.458	6.83479	7.81642	8.41561	9.12794	2.52675	3.043
FBgn0003607	Su(var)205	chr2L	8209625	8211122	protein_coding	119.332	107.549	110.948	104.577	106.495	97.4369	39.5318	36.7202
FBgn0003612	Su(var)2-10	chr2R	9116121	9122000	protein_coding	26.188	25.1488	25.7395	23.7307	23.1805	24.4794	9.03584	8.56281
FBgn0003638	su(w[a])	chrX	1012778	1046040	protein_coding	6.93591	7.71113	7.52116	7.41156	7.53833	8.82217	2.60868	2.86542
FBgn0003651	svp	chr3R	12258736	12302785	protein_coding	0.010538	0	0.00864842	0	0	0	0.00217509	0
FBgn0003654	sw	chrX	20227960	20236382	protein_coding	7.4816	7.11477	7.34411	7.60471	7.58113	7.918	2.57163	2.769
FBgn0003655	swa	chrX	6363417	6365708	protein_coding	1.5902	1.43863	1.21522	0.888201	0.75905	0.763509	0.495532	0.288899
FBgn0003656	sws	chrX	7956819	7968236	protein_coding	4.53871	4.58102	4.44431	4.38176	4.64601	6.09162	1.59155	1.83307
FBgn0003660	Syb	chr2R	10249434	10252417	protein_coding	107.621	99.3832	107.744	92.0517	89.3209	82.4509	36.8804	31.4355
FBgn0003676	CCT1	chr3R	22489104	22491439	protein_coding	73.1954	67.729	69.7552	71.2821	70.0864	69.8351	24.6725	25.2565
FBgn0003683	term	chr3L	18592302	18593771	protein_coding	0	0	0	0	0	0	0	0
FBgn0003687	Tbp	chr2R	21686191	21687642	protein_coding	9.95684	9.32462	8.94123	8.82429	9.28171	11.0713	3.30359	3.51957
FBgn0003701	thr	chr2R	17861272	17865963	protein_coding	4.83414	3.97866	4.10749	5.10773	5.00442	4.60064	1.50764	1.75251
FBgn0003710	tipE	chr3L	4188498	4193788	protein_coding	0.0176025	0.0344524	0.00876267	0	0	0.0107031	0.00721145	0.00147358
FBgn0003714	tko	chrX	2442312	2443976	protein_coding	19.3837	16.802	17.9971	15.104	14.5359	15.2399	6.33563	5.38191
FBgn0003716	tkv	chr2L	5218999	5271384	protein_coding	5.92975	5.51933	5.67478	6.13507	5.67693	6.18225	2.00568	2.16283
FBgn0003719	tld	chr3R	24749730	24753510	protein_coding	0	0	0	0	0	0	0	0
FBgn0003720	tll	chr3R	30852314	30854400	protein_coding	0	0	0	0	0	0	0	0
FBgn0003721	Tm1	chr3R	15281370	15308779	protein_coding	46.0261	45.1247	44.7147	35.24	34.0262	33.2651	15.9318	12.2522
FBgn0003731	Egfr	chr2R	21522419	21559977	protein_coding	0.0101772	0.0077861	0.00835446	0.012101	0.0086972	0.00925434	0.00306536	0.00361793
FBgn0003733	tor	chr2R	7705182	7709184	protein_coding	0.0482929	0.022022	0.0158342	0.0382509	0.00886353	0	0.00980854	0.00559547
FBgn0003741	tra	chr3L	16590058	16591050	protein_coding	5.94433	5.06899	5.20034	4.54007	4.19728	3.01798	1.8939	1.38581
FBgn0003742	tra2	chr2R	14602003	14604337	protein_coding	17.0338	14.251	14.8727	15.8553	16.6283	15.7258	5.38953	5.74544
FBgn0003744	trc	chr3L	19830863	19834304	protein_coding	6.39879	7.0352	6.88311	5.37924	5.91332	6.80571	2.39016	2.17816
FBgn0003747	Gr5a	chrX	5680616	5682488	protein_coding	0.489031	0.406053	0.65639	0.527084	0.856169	0.945922	0.182179	0.278787
FBgn0003748	Treh	chr2R	21074017	21088945	protein_coding	11.6984	10.6762	11.5908	5.7412	5.79367	5.79473	3.97852	2.07211
FBgn0003751	trk	chr2L	10271442	10272324	protein_coding	1.86192	2.2272	2.19991	0.409251	0.394938	0.19499	0.741705	0.115925
FBgn0003861	trp	chr3R	29914520	29920289	protein_coding	0.0142665	0.0163693	0.00584771	0	0	0	0.00426139	0
FBgn0003862	trx	chr3R	14263357	14286903	protein_coding	6.27355	7.18435	6.56479	5.17438	5.05968	6.10433	2.35664	1.97316
FBgn0003863	alphaTry	chr2R	11344259	11345119	protein_coding	0	0	0	0	0	0	0	0
FBgn0003865	tsg	chrX	11988061	11988948	protein_coding	0.0429656	0	0	0	0	0	0.00459048	0
FBgn0003866	tsh	chr2L	21828592	21837011	protein_coding	6.53278	6.01507	6.19238	6.18444	5.87924	6.28447	2.19431	2.20271
FBgn0003867	tsl	chr3R	21778113	21782536	protein_coding	0	0	0.020079	0	0.0448766	0.0221534	0.00243591	0.00741833
FBgn0003870	ttk	chr3R	31713866	31735392	protein_coding	12.0422	12.9545	12.364	8.7343	9.76729	10.4419	4.39127	3.46904
FBgn0003882	tub	chr3R	4387741	4389813	protein_coding	23.5343	22.026	22.2269	21.4307	20.7227	19.2458	7.93935	7.31844
FBgn0003884	alphaTub84B	chr3R	7086598	7088839	protein_coding	785.251	704.894	741.867	642.195	653.849	619.001	261.215	228.326
FBgn0003885	alphaTub84D	chr3R	7530752	7532732	protein_coding	37.3141	34.3301	33.4148	32.8084	32.4511	30.826	12.293	11.4622
FBgn0003886	alphaTub85E	chr3R	9731220	9733250	protein_coding	0.105247	0.0480805	0.0345333	0.0332812	0.057928	0.0190639	0.02139	0.0123812
FBgn0003888	betaTub60D	chr2R	24305880	24313099	protein_coding	31.7851	42.9226	33.544	18.7322	19.218	33.2026	12.7823	8.75965
FBgn0003889	betaTub85D	chr3R	9408382	9410282	protein_coding	0.0173534	0.052909	0	0.0549091	0.0796709	0.0157312	0.00840805	0.0167148
FBgn0003890	betaTub97EF	chr3R	27967007	27988384	protein_coding	0.114102	0.202834	0.124808	0.0751953	0.0523626	0.017232	0.0524577	0.0167732
FBgn0003891	tud	chr2R	21183321	21192913	protein_coding	40.75	39.6221	40.5503	31.3217	30.3822	31.1719	14.1813	11.1245
FBgn0003892	ptc	chr2R	8649648	8665223	protein_coding	3.02946	3.39973	2.99634	3.06415	3.27004	4.22761	1.10831	1.27948
FBgn0003896	tup	chr2L	18859506	18881261	protein_coding	0	0	0	0	0	0	0	0
FBgn0003900	twi	chr2R	22985373	23048325	protein_coding	21.2841	20.7292	20.0487	26.5437	25.3414	27.5395	7.27404	9.54251
FBgn0003916	snRNA:U1:21D	chr2L	901490	901654	snRNA	442.142	228.527	334.209	422.41	907.983	1000.47	116.092	278.39
FBgn0003920	snRNA:U2:14B	chrX	16254671	16254863	snRNA	757.529	614.697	659.163	749.348	964.423	844.003	237.047	302.793
FBgn0003922	snRNA:U2:38ABa	chr2L	19815613	19815805	snRNA	914.357	649.395	696.922	961.428	1297.91	890.396	262.681	367.882
FBgn0003923	snRNA:U2:38ABb	chr2L	19812645	19812836	snRNA	15.0389	0	11.3691	9.49915	12.135	11.2852	2.98603	3.91025
FBgn0003926	snRNA:U3	chr2L	1432710	1432921	snRNA	0	0	0	0	0	0	0	0
FBgn0003930	snRNA:U4:39B	chr2L	21215035	21215178	snRNA	2935.3	2047.96	745.427	1857.42	6231.08	0	657.73	836.347
FBgn0003931	snRNA:U4:38AB	chr2L	19810733	19810875	snRNA	181554	175650	135723	124792	189967	138795	57621.1	53040.7
FBgn0003933	snRNA:U5:14B	chrX	16254007	16254117	snRNA	0	0	0	0	0	0	0	0
FBgn0003934	snRNA:U5:23D	chr2L	3048700	3048831	snRNA	0	0	0	0	0	0	0	0
FBgn0003935	snRNA:U5:34A	chr2L	13244847	13244974	snRNA	0	0	0	0	0	0	0	0
FBgn0003936	snRNA:U5:35D	chr2L	15751556	15751682	snRNA	0	0	0	0	0	0	0	0
FBgn0003938	snRNA:U5:63BC	chr3L	3090800	3090923	snRNA	0	0	0	0	0	0	0	0
FBgn0003941	RpL40	chr2L	4227698	4228561	protein_coding	2346.77	2052.25	2189.91	2217.04	2338.45	2056.69	770.622	785.095
FBgn0003942	RpS27A	chr2L	10408351	10410456	protein_coding	3647.11	3138.48	3346.89	3703.36	3745.22	3391.05	1184.47	1289.64
FBgn0003943	Ubi-p63E	chr3L	3899258	3903184	protein_coding	194.909	196.221	189.643	153.185	167.04	108.574	68.1376	50.1612
FBgn0003944	Ubx	chr3R	16656622	16734426	protein_coding	0	0	0	0.00764719	0.00648584	0	0	0.0015775
FBgn0003950	unc	chrX	21111413	21116914	protein_coding	1.18831	0.963916	1.19937	0.718435	0.789707	0.772857	0.391867	0.272166
FBgn0003961	Uro	chr2L	7780084	7781415	protein_coding	0.135954	0.144657	0.0668941	0.0429472	0.099614	0.12294	0.0405599	0.0319363
FBgn0003963	ush	chr2L	476219	540560	protein_coding	6.8817	8.23261	7.14975	8.65048	8.9659	11.5807	2.62243	3.53745
FBgn0003964	usp	chrX	2038797	2042311	protein_coding	19.7705	19.8747	19.7983	23.703	23.9219	22.5655	6.9761	8.36805
FBgn0003965	v	chrX	10923971	10925631	protein_coding	0.0260923	0	0	0	0	0	0.00278773	0
FBgn0003969	vap	chrX	15999950	16005812	protein_coding	28.527	24.9676	26.632	30.9235	31.3535	31.2999	9.37157	11.1874
FBgn0003975	vg	chr2R	12884631	12899385	protein_coding	0.0603295	0.111967	0.0778116	0.0204827	0	0.0234901	0.0297552	0.00576835
FBgn0003977	vir	chr2R	23360191	23366355	protein_coding	6.10589	6.17423	5.78226	5.41916	5.98382	6.38732	2.11866	2.13236
FBgn0003978	vls	chr2L	20064260	20065679	protein_coding	10.8296	9.89215	11.1603	11.1801	10.7545	11.0175	3.73634	3.947
FBgn0003979	Vm26Aa	chr2L	5959595	5960340	protein_coding	0	0	0	0	0	0.0620648	0	0.00854498
FBgn0003980	Vm26Ab	chr2L	5957003	5957639	protein_coding	0	0	0.0591139	0	0.196216	0	0.00717149	0.0190997
FBgn0003983	Vm34Ca	chr2L	13411140	13411631	protein_coding	0.221827	0.24679	0.271811	0.518315	0.497187	0.196473	0.087246	0.139576
FBgn0003984	vn	chr3L	5813337	5845664	protein_coding	0.248161	0.31717	0.43254	0.389898	0.267763	0.265077	0.118277	0.110801
FBgn0003996	w	chrX	2790598	2796466	protein_coding	0	0.0100385	0.0431748	0	0	0	0.00648132	0
FBgn0003997	hid	chr3L	18167744	18185641	protein_coding	0.0441135	0.0762539	0.096559	0.158168	0.144055	0.116651	0.0258731	0.0496524
FBgn0004003	wbl	chr2R	19249394	19250917	protein_coding	0	0.0885777	0.0211208	0.0307268	0	0.0465935	0.0135347	0.0102167
FBgn0004034	y	chrX	356508	361245	protein_coding	2.27136	1.76762	1.68617	0.819182	0.880072	0.966944	0.666195	0.320149
FBgn0004045	Yp1	chrX	10053810	10055498	protein_coding	0.0417752	0.015902	0.0166246	0.0330265	0	0	0.00844997	0.00408629
FBgn0004047	Yp3	chrX	13759545	13761547	protein_coding	0.117326	0.135566	0.0547862	0.0879872	0.183757	0.181467	0.0359747	0.0537574
FBgn0004049	yrt	chr3R	13428866	13434984	protein_coding	3.70565	3.93899	4.10365	4.14601	3.91485	4.47567	1.38169	1.51025
FBgn0004050	z	chrX	2447768	2450550	protein_coding	5.98685	6.15089	5.6082	6.1033	6.13929	6.57747	2.08194	2.25832
FBgn0004052	Z600	chr3L	15509060	15509513	protein_coding	0	0	0.426817	0	0	0	0.05178	0
FBgn0004053	zen	chr3R	6752863	6754194	protein_coding	0	0	0	0	0	0	0	0
FBgn0004054	zen2	chr3R	6743134	6744136	protein_coding	0	0	0	0	0	0	0	0
FBgn0004055	uzip	chr2R	25012061	25031737	protein_coding	10.0474	9.64393	10.1729	10.3783	9.90349	8.81288	3.50224	3.46143
FBgn0004057	Zw	chrX	19667251	19672353	protein_coding	5.01059	5.05633	5.19142	2.87313	2.56352	2.79178	1.79148	0.989386
FBgn0004066	Prosalpha4	chrX	16276269	16277587	protein_coding	107.777	91.6375	92.853	74.2754	73.0752	69.253	34.131	25.8377
FBgn0004087	Dhfr	chr3R	16481166	16481878	protein_coding	23.6738	19.4683	20.8252	17.879	20.3169	17.238	7.46737	6.56307
FBgn0004101	bs	chr2R	24342860	24376473	protein_coding	2.60619	2.80883	2.86599	3.42586	2.96633	4.10254	0.974078	1.27745
FBgn0004102	oc	chrX	8630158	8650681	protein_coding	0.026484	0.00506211	0.0050578	0.0104933	0.0108444	0	0.00407023	0.0023539
FBgn0004103	Pp1-87B	chr3R	12423620	12425917	protein_coding	46.8298	43.9349	45.3244	42.3846	44.4357	41.7929	15.9443	15.3235
FBgn0004106	Cdk1	chr2L	10384738	10386262	protein_coding	20.9929	20.4353	21.4323	25.2089	25.3259	23.3967	7.37438	8.80548
FBgn0004107	Cdk2	chr3R	20735622	20738414	protein_coding	9.1279	7.13898	7.13407	11.5456	10.8559	10.1466	2.72504	3.88219
FBgn0004108	Nrt	chr3L	16766071	16777465	protein_coding	1.6245	1.52997	1.75697	1.46795	1.09796	1.20692	0.576235	0.454668
FBgn0004110	tin	chr3R	21378976	21381970	protein_coding	0.0195114	0.118901	0	0.0154287	0.0358112	0	0.0168132	0.00539482
FBgn0004117	Tm2	chr3R	15310192	15315197	protein_coding	0	0.0299124	0.0251741	0	0	0.0277407	0.00675938	0.00381929
FBgn0004118	nAChRbeta2	chr3R	24509227	24515106	protein_coding	0.746719	0.785371	0.697929	0.255809	0.308256	0.402636	0.261737	0.11709
FBgn0004132	boca	chr2R	7565872	7566738	protein_coding	62.6906	54.9485	58.8895	58.0426	58.7863	47.5732	20.6488	19.4535
FBgn0004133	blow	chr2R	7580487	7587079	protein_coding	7.03873	6.91194	7.05365	6.31006	6.1312	6.19142	2.46395	2.22996
FBgn0004143	nullo	chrX	7049475	7050321	protein_coding	0	0	0	0	0	0	0	0
FBgn0004167	kst	chr3L	3336859	3368133	protein_coding	26.3554	27.6025	25.9291	22.4943	22.4981	26.843	9.38067	8.66883
FBgn0004168	5-HT1A	chr2R	19067154	19121958	protein_coding	0.0348722	0.031117	0.0381675	0.0322452	0.0321161	0.0634085	0.0122107	0.0158458
FBgn0004169	up	chrX	13593473	13602578	protein_coding	0.108315	0.164986	0.252575	0.0632654	0.0859145	0.0927326	0.0626513	0.0289579
FBgn0004170	sc	chrX	396059	397497	protein_coding	1.1597	1.2707	1.52192	0.348261	0.233914	0.335919	0.465943	0.112107
FBgn0004171	Mst98Cb	chr3R	28292797	28293863	protein_coding	0	0.0255239	0	0	0	0	0.00316172	0
FBgn0004172	Mst84Da	chr3R	7365849	7366262	protein_coding	0	0	0	0	0	0	0	0
FBgn0004173	Mst84Db	chr3R	7365159	7365627	protein_coding	0	0	0	0	0	0	0	0
FBgn0004174	Mst84Dc	chr3R	7364253	7364673	protein_coding	0	0	0	0	0	0	0	0
FBgn0004175	Mst84Dd	chr3R	7363306	7363773	protein_coding	0	0	0	0	0	0	0	0
FBgn0004177	mts	chr2L	7827649	7833576	protein_coding	76.8401	71.5956	73.0535	65.9889	62.0412	62.2726	25.941	22.7773
FBgn0004179	Csp	chr3L	22267381	22273745	protein_coding	30.1297	26.199	28.6921	18.9629	18.1644	18.6103	9.94526	6.67659
FBgn0004181	Ebp	chr2R	25175125	25176715	protein_coding	0	0	0	0	0	0	0	0
FBgn0004183	snRNA:U1:82Eb	chr3R	4947932	4948096	snRNA	96.4673	0	71.6162	29.4705	80.1162	37.0544	18.9949	16.5464
FBgn0004185	snRNA:U1:95Ca	chr3R	23859466	23859630	snRNA	442.142	228.527	334.209	422.41	907.983	1000.47	116.092	278.39
FBgn0004186	snRNA:U1:95Cb	chr3R	23827869	23828033	snRNA	442.142	228.527	334.209	422.41	907.983	1000.47	116.092	278.39
FBgn0004187	snRNA:U1:95Cc	chr3R	23826333	23826497	snRNA	24.1168	0	0	0	0	74.1088	2.57666	10.2032
FBgn0004188	snRNA:U6:96Aa	chr3R	24556087	24556194	snRNA	0	0	0	0	0	0	0	0
FBgn0004189	snRNA:U6:96Ab	chr3R	24556691	24556798	snRNA	0	0	0	0	0	0	0	0
FBgn0004190	snRNA:U6:96Ac	chr3R	24557214	24557321	snRNA	0	0	0	0	0	0	0	0
FBgn0004191	snRNA:U2:34ABa	chr2L	13211924	13212116	snRNA	14335.1	14702.5	13041.9	16244.7	21276.3	14703.1	4935.02	6105.25
FBgn0004192	snRNA:U2:34ABb	chr2L	13215838	13216030	snRNA	1719.89	1693.45	1694.84	1554.05	2194.87	1318.64	599.14	587.476
FBgn0004197	Ser	chr3R	27172089	27194267	protein_coding	9.5769	8.94393	8.80898	7.73602	7.4987	7.412	3.19979	2.70755
FBgn0004198	ct	chrX	7608427	7678859	protein_coding	5.14635	5.87346	5.42539	5.54802	5.77695	6.36424	1.93559	2.12499
FBgn0004227	nonA	chrX	16361568	16371547	protein_coding	8.30669	9.34057	8.62492	9.63636	9.19816	9.95584	3.09089	3.45833
FBgn0004228	mex1	chr3L	15517423	15519592	protein_coding	0.29583	0.170178	0.391485	0.208644	0.151393	0.106148	0.100181	0.0551659
FBgn0004237	Hrb87F	chr3R	13656845	13660531	protein_coding	25.7992	24.6502	25.5237	21.2449	20.3744	24.6238	8.90635	8.00199
FBgn0004240	DptA	chr2R	18865764	18866260	protein_coding	0	0	0	0.0847253	0	0	0	0.0104829
FBgn0004242	Syt1	chr2L	2772326	2799979	protein_coding	0.0148142	0.0162493	0.028687	0.0176075	0.0105026	0.0174012	0.00707582	0.00559662
FBgn0004244	Rdl	chr3L	9145837	9182149	protein_coding	0	0.00616636	0.00636669	0.00614573	0.00306736	0	0.00153623	0.00105897
FBgn0004359	T48	chr3R	26881733	26910997	protein_coding	0.842634	0.758491	0.641536	0.259519	0.243406	0.331857	0.261813	0.101492
FBgn0004360	Wnt2	chr2R	9494165	9503188	protein_coding	0.083447	0.169952	0.171346	0.0991386	0.0639089	0.0630931	0.0507551	0.0271736
FBgn0004362	HmgD	chr2R	21701457	21716727	protein_coding	235.615	215.222	228.42	300.902	292.076	270.09	79.5447	102.846
FBgn0004363	porin	chr2L	10847226	10850848	protein_coding	190.545	167.65	172.647	148.454	142.108	139.91	62.0703	51.4632
FBgn0004364	18w	chr2R	20111510	20116932	protein_coding	1.45255	1.27923	1.32439	0.633026	0.602307	0.589707	0.474324	0.218141
FBgn0004367	mei-41	chrX	16391697	16399850	protein_coding	4.0434	3.80786	3.95655	3.89016	3.72595	3.83975	1.38369	1.37265
FBgn0004368	Ptp4E	chrX	4939127	4955916	protein_coding	8.05939	8.20374	8.49899	4.09998	3.90246	4.68999	2.90836	1.53286
FBgn0004369	Ptp99A	chr3R	29377645	29487131	protein_coding	1.89344	2.36447	2.09009	2.18688	2.35451	3.23178	0.748754	0.944711
FBgn0004370	Ptp10D	chrX	11622014	11677338	protein_coding	2.64616	2.96086	2.87059	3.08693	3.23257	3.87478	0.997739	1.23007
FBgn0004372	aly	chr3L	3024128	3026521	protein_coding	0.0180994	0.0137928	0.0148489	0	0	0	0.00544373	0
FBgn0004373	fwd	chr3L	305392	319884	protein_coding	11.2785	10.8297	10.3427	9.25767	9.13673	9.67255	3.80125	3.3665
FBgn0004374	neb	chr2L	20075756	20089698	protein_coding	7.53267	7.15644	7.06006	6.2894	6.60492	5.97823	2.54779	2.24417
FBgn0004378	Klp61F	chr3L	1241567	1245910	protein_coding	14.7551	15.0844	15.974	14.0227	13.9607	13.1492	5.38291	4.90429
FBgn0004379	Klp67A	chr3L	9362635	9367046	protein_coding	14.7407	14.2768	15.4744	15.2589	15.2579	14.5645	5.22072	5.37837
FBgn0004380	Klp64D	chr3L	5356863	5359392	protein_coding	9.74532	8.81084	8.9833	9.6374	9.66339	9.57296	3.22245	3.45103
FBgn0004381	Klp68D	chr3L	11795613	11798875	protein_coding	7.17255	6.58696	6.91178	6.5662	6.07826	6.15355	2.42078	2.25129
FBgn0004387	Klp98A	chr3R	27547774	27559145	protein_coding	3.66688	4.09684	3.9093	4.78931	4.5425	5.5137	1.37352	1.79385
FBgn0004389	bnk	chr3R	31193361	31194389	protein_coding	0	0	0	0	0	0	0	0
FBgn0004390	RasGAP1	chr3L	9839092	9855285	protein_coding	25.3477	24.4947	23.2244	16.1833	16.3973	17.7956	8.55991	6.0485
FBgn0004391	shtd	chrX	15455543	15462441	protein_coding	9.14554	8.91488	8.43943	8.49557	8.26992	9.31731	3.10527	3.13892
FBgn0004394	pdm2	chr2L	12657164	12686306	protein_coding	0.0143868	0.00626607	0.011805	0	0	0.0130515	0.00374544	0.00179691
FBgn0004395	unk	chr3R	23149652	23157862	protein_coding	14.2656	13.4886	14.1007	17.6684	17.1937	16.1793	4.90567	6.08724
FBgn0004396	CrebA	chr3L	15535394	15553214	protein_coding	10.2938	10.2791	10.4361	6.75662	6.38505	6.51075	3.63917	2.35389
FBgn0004397	Vinc	chrX	2214346	2222567	protein_coding	19.8628	21.0654	19.0874	15.685	17.345	20.5907	7.04721	6.46392
FBgn0004400	rhi	chr2R	17628490	17633516	protein_coding	1.3997	1.25665	1.38809	0.759729	0.843254	0.586557	0.473609	0.256838
FBgn0004401	Pep	chr3L	17638102	17645036	protein_coding	80.3154	77.3041	76.6541	69.0168	71.1281	71.985	27.4563	25.3737
FBgn0004403	RpS14a	chrX	7933741	7934677	protein_coding	1711.75	1474.8	1153.04	1500.66	1564.52	1588.5	505.456	556.665
FBgn0004404	RpS14b	chrX	7934897	7935792	protein_coding	649.466	585.197	582.566	607.382	629.874	635.739	212.555	223.989
FBgn0004406	tam	chr2L	13823979	13827772	protein_coding	8.95749	8.7047	8.42618	6.50803	6.43815	6.72265	3.05754	2.35747
FBgn0004407	DNApol-gamma35	chr2L	13831481	13833105	protein_coding	9.90234	9.13062	9.71661	9.56268	10.4257	9.59305	3.3678	3.51876
FBgn0004414	msopa	chr3L	22082719	22083367	protein_coding	0	0	0	0	0	0	0	0
FBgn0004419	me31B	chr2L	10239340	10242172	protein_coding	55.7548	47.2531	48.6828	48.5573	48.0897	45.4281	17.7163	16.9434
FBgn0004425	LysB	chr3L	1207370	1207981	protein_coding	0	0.0838833	0	0	0	0	0.0103909	0
FBgn0004426	LysC	chr3L	1210484	1210726	pseudogene	0	0	0	0	1.4084	0	0	0.137094
FBgn0004427	LysD	chr3L	1210716	1211196	protein_coding	0	0	0	0.0902784	0	0	0	0.0111699
FBgn0004428	LysE	chr3L	1212826	1213406	protein_coding	0	0	0	0	0	0	0	0
FBgn0004429	LysP	chr3L	1218081	1218696	protein_coding	0	0	0	0	0.0671266	0	0	0.0065341
FBgn0004430	LysS	chr3L	1227746	1228238	protein_coding	0	0	0	0	0	0	0	0
FBgn0004431	LysX	chr3L	1194738	1195302	protein_coding	0.343521	0.577417	0.0702357	0.201493	0.0774818	0.0765328	0.116749	0.0430092
FBgn0004432	Cyp1	chrX	16317672	16320370	protein_coding	194.259	164.401	177.179	143.641	143.882	139.973	62.6144	51.0491
FBgn0004435	Galphaq	chr2R	12612739	12623197	protein_coding	39.9786	34.5834	38.4695	22.2401	21.5165	19.3976	13.2223	7.51676
FBgn0004436	Ubc6	chr3R	4948754	4952682	protein_coding	52.3774	46.2699	49.2526	43.4653	43.352	40.1075	17.3028	15.1197
FBgn0004449	Ten-m	chr3L	22293043	22407863	protein_coding	43.8093	51.4828	46.3331	31.156	31.3831	44.4808	16.6789	13.0337
FBgn0004456	mew	chrX	13214408	13258490	protein_coding	0.743836	0.721838	0.729008	0.920415	0.922124	0.876339	0.257329	0.324293
FBgn0004463	RpIII128	chr2R	12039040	12042623	protein_coding	8.49689	7.96399	8.26217	7.62718	8.32479	7.50907	2.89668	2.78786
FBgn0004465	Su(P)	chr3L	16610661	16612199	protein_coding	22.0255	18.723	20.5931	21.9009	22.6686	19.3338	7.17078	7.57815
FBgn0004507	GlyP	chr2L	2130812	2137296	protein_coding	60.0056	58.3862	58.5393	10.6602	10.634	11.0707	20.7453	3.87827
FBgn0004509	Fur1	chr3R	25347430	25473058	protein_coding	8.29595	7.50819	7.92826	4.43513	5.00718	4.68998	2.77824	1.68185
FBgn0004510	Ets97D	chr3R	26910774	26912886	protein_coding	9.27236	9.37168	9.17117	9.06013	8.70362	8.21913	3.26418	3.09979
FBgn0004511	dy	chrX	11769768	11778784	protein_coding	0.0144858	0.00553734	0.0118902	0.0172175	0	0.0131651	0.00367608	0.00394283
FBgn0004512	Mdr49	chr2R	12940322	12946347	protein_coding	0.0738755	0.0477843	0.0455994	0.00550266	0.0151095	0.0126229	0.0193441	0.00388949
FBgn0004513	Mdr65	chr3L	6240499	6245746	protein_coding	0.0142626	0.0218088	0.0468285	0.0282542	0.0196964	0.019444	0.00990642	0.00809009
FBgn0004514	Oct-TyrR	chr3L	22035002	22065279	protein_coding	0.0323132	0.0185234	0.0331528	0.0128004	0	0.00734023	0.00976891	0.00259435
FBgn0004516	Gad1	chr3L	4074076	4088744	protein_coding	0.0266922	0.0152758	0.00820233	0.00791527	0.0368017	0	0.00573916	0.00456161
FBgn0004552	Akh	chr3L	4141466	4142070	protein_coding	0.564123	0.280293	0.461184	0.0734317	0.169302	0.0836191	0.150941	0.0370779
FBgn0004554	Edg91	chr3R	17610855	17611511	protein_coding	0	0	0	0	0	0	0	0
FBgn0004556	Dbp73D	chr3L	16728495	16730818	protein_coding	6.15157	5.35005	6.41384	6.42099	6.52194	6.65631	2.09807	2.34573
FBgn0004567	slp2	chr2L	3836839	3839185	protein_coding	0	0	0	0	0	0.0119704	0	0.00164806
FBgn0004569	aos	chr3L	16470385	16483650	protein_coding	124.23	119.937	123.082	172.835	175.578	169.144	43.0617	61.7627
FBgn0004573	5-HT7	chr3R	30968235	31016875	protein_coding	0.00850475	0.00649962	0	0.00518415	0.0156545	0.0154541	0.00171378	0.00429292
FBgn0004574	Rop	chr3L	4136358	4138996	protein_coding	35.4526	34.0136	33.8225	30.0523	30.0554	28.7976	12.1044	10.6087
FBgn0004575	Syn	chr3R	10190688	10222442	protein_coding	0	0	0	0	0	0.00636534	0	0.000876369
FBgn0004577	Pxd	chr3R	17014575	17027987	protein_coding	0	0.0106455	0	0	0.0256459	0.0126589	0.00131869	0.00423923
FBgn0004580	Cbp53E	chr2R	16973926	16996057	protein_coding	0.0450776	0.0688429	0.0369936	0.0189279	0.0310922	0	0.0178318	0.00536842
FBgn0004581	bgcn	chr2R	23853269	23858921	protein_coding	0.142279	0.103339	0.122626	0.118379	0.163741	0.109912	0.0428787	0.0457178
FBgn0004583	ex	chr2L	431226	448701	protein_coding	3.09292	4.30084	3.72575	2.92355	2.87598	4.84353	1.3152	1.30852
FBgn0004584	Rrp1	chr2L	2969772	2972508	protein_coding	29.6086	27.1018	27.0019	19.3974	20.3366	19.4071	9.79637	7.05149
FBgn0004587	B52	chr3R	13661310	13666891	protein_coding	101.327	87.0548	95.8305	89.0371	90.6654	82.3485	33.2354	31.1793
FBgn0004588	Eig71Ea	chr3L	15649125	15649661	protein_coding	0	0	0	0	0	0	0	0
FBgn0004589	Eig71Eb	chr3L	15649935	15650541	protein_coding	0	0	0	0	0	0	0	0
FBgn0004590	Eig71Ec	chr3L	15651478	15652254	protein_coding	0	0	0	0	0	0	0	0
FBgn0004591	Eig71Ed	chr3L	15652536	15653096	protein_coding	0	0	0	0	0	0	0	0
FBgn0004592	Eig71Ee	chr3L	15654471	15656010	protein_coding	0.0446002	0.0169728	0	0	0	0	0.0068676	0
FBgn0004593	Eig71Ef	chr3L	15656654	15657390	protein_coding	0	0	0	0	0	0	0	0
FBgn0004594	Eig71Eg	chr3L	15657627	15658149	protein_coding	0	0	0	0	0	0	0	0
FBgn0004595	pros	chr3R	11328479	11407627	protein_coding	0.0105058	0.0040171	0.00207729	0.00833638	0.00483685	0	0.00187207	0.00150226
FBgn0004597	CycC	chr3R	14889003	14890205	protein_coding	12.6632	13.7074	11.4438	12.1588	13.1941	11.5798	4.43925	4.38298
FBgn0004598	Fur2	chrX	16373085	16381782	protein_coding	34.8138	33.3895	32.3183	23.806	23.182	24.6872	11.7763	8.60088
FBgn0004606	zfh1	chr3R	30765925	30789202	protein_coding	13.752	17.4672	15.0011	12.5239	12.6977	18.7146	5.45287	5.36214
FBgn0004607	zfh2	chr4	501809	540874	protein_coding	27.1092	31.153	28.5535	16.5275	16.4701	21.6037	10.2194	6.62247
FBgn0004611	Plc21C	chr2L	305934	355566	protein_coding	3.44205	3.52873	3.48369	5.12419	5.21362	5.37412	1.2275	1.8814
FBgn0004618	gl	chr3R	18367926	18372738	protein_coding	0.0603215	0.0460783	0.058049	0.103546	0.0924886	0.054783	0.019195	0.0293568
FBgn0004619	GluRIA	chr3L	6624031	6635059	protein_coding	0	0	0.00638635	0	0	0	0.00077477	0
FBgn0004620	GluRIIA	chr2L	5555071	5558994	protein_coding	0.0368773	0.0140884	0	0.0073028	0.00848318	0.0083746	0.00568518	0.00288231
FBgn0004622	TkR99D	chr3R	29950795	29969447	protein_coding	0	0.00804574	0	0	0	0	0.000996651	0
FBgn0004623	Gbeta76C	chr3L	19687636	19689992	protein_coding	0	0.017248	0	0.0179123	0.0207819	0	0.00213656	0.00423915
FBgn0004629	Cys	chr3R	14569102	14569644	protein_coding	114.406	95.6272	108.199	46.8097	42.1124	38.0702	37.1952	15.1323
FBgn0004635	rho	chr3L	1463810	1468944	protein_coding	4.07159	3.6377	3.48681	4.49139	4.33699	4.29217	1.30863	1.56881
FBgn0004636	Rap1	chr3L	1859114	1862239	protein_coding	17.2896	18.6375	18.8113	16.0145	16.2466	19.1709	6.43804	6.2023
FBgn0004638	drk	chr2R	13495221	13502841	protein_coding	23.2827	22.4987	21.8907	20.0879	17.9012	18.8376	7.93023	6.82146
FBgn0004643	Zw10	chrX	2604196	2606824	protein_coding	40.4575	36.9665	38.9322	33.4693	31.2075	32.6184	13.6248	11.6697
FBgn0004644	hh	chr3R	23128168	23141906	protein_coding	0	0.0199079	0.021405	0.0206489	0.0359671	0	0.00506283	0.00605587
FBgn0004646	ogre	chrX	6973619	6991318	protein_coding	0.651201	0.81676	0.60538	0.263327	0.26601	0.301975	0.244192	0.10005
FBgn0004647	N	chrX	3134869	3172221	protein_coding	7.51619	7.47329	7.23153	7.79074	7.61652	7.56632	2.60608	2.74704
FBgn0004648	svr	chrX	496445	509072	protein_coding	12.6869	12.6782	12.702	12.1057	11.8535	14.1126	4.46693	4.59463
FBgn0004649	yl	chrX	14193213	14199958	protein_coding	0	0	0.00377565	0.00364598	0.00418724	0	0.000458049	0.000858694
FBgn0004650	fs(1)N	chrX	1322512	1329438	protein_coding	0.100744	0.157525	0.118662	0.0625042	0.0928168	0.0717069	0.0446724	0.0266408
FBgn0004652	fru	chr3R	18414272	18545586	protein_coding	11.4096	11.9727	11.4076	16.5978	16.8988	20.1834	4.08604	6.47735
FBgn0004654	Pgd	chrX	2145135	2148566	protein_coding	46.6184	42.7869	44.8186	22.7861	23.3158	23.3754	15.7181	8.30711
FBgn0004655	wapl	chrX	2149935	2158983	protein_coding	3.70758	4.15524	3.8328	4.39803	4.48329	5.60707	1.37583	1.75253
FBgn0004656	fs(1)h	chrX	8037807	8061436	protein_coding	17.8653	20.6754	18.535	17.2165	16.7629	23.2301	6.71847	6.96014
FBgn0004657	mys	chrX	8061644	8070237	protein_coding	76.4152	73.9977	73.6898	51.2337	51.3333	53.6324	26.2704	18.7198
FBgn0004666	sim	chr3R	13057754	13078124	protein_coding	0.0107413	0	0	0	0	0.0086218	0.00114761	0.00118703
FBgn0004687	Mlc-c	chrX	5619135	5622539	protein_coding	110.218	96.2398	104.81	91.6056	92.8678	88.5197	36.4125	32.5611
FBgn0004698	Xpc	chr2R	15311509	15318239	protein_coding	28.241	27.2987	26.2057	26.3506	26.4784	25.7311	9.57805	9.38032
FBgn0004777	Ccp84Ag	chr3R	6686727	6688039	protein_coding	0	0	0	0	0	0	0	0
FBgn0004778	Ccp84Af	chr3R	6689601	6690239	protein_coding	0	0	0	0	0	0	0	0
FBgn0004779	Ccp84Ae	chr3R	6690886	6691758	protein_coding	0	0	0	0	0	0	0	0
FBgn0004780	Ccp84Ad	chr3R	6692731	6693527	protein_coding	0	0	0	0	0	0	0	0
FBgn0004781	Ccp84Ac	chr3R	6695147	6696271	protein_coding	0	0	0	0	0	0	0	0
FBgn0004782	Ccp84Ab	chr3R	6701967	6702877	protein_coding	0	0	0	0	0	0	0	0
FBgn0004783	Ccp84Aa	chr3R	6704083	6704903	protein_coding	0	0	0	0	0.0481859	0	0	0.00469041
FBgn0004784	inaC	chr2R	16898534	16901575	protein_coding	0	0	0	0	0.0120966	0	0	0.00117748
FBgn0004795	retn	chr2R	23632609	23654820	protein_coding	0.0213538	0	0.0112364	0	0	0.0064681	0.00364462	0.000890517
FBgn0004797	mdy	chr2L	16816659	16826964	protein_coding	3.12256	2.76888	3.14388	2.35705	2.40812	1.84358	1.05801	0.779859
FBgn0004811	fs(2)ltoPP43	chr2L	19792772	19795851	protein_coding	9.50551	9.52151	9.27879	9.43509	8.74872	8.67215	3.32071	3.21295
FBgn0004828	His3.3B	chrX	9152522	9156669	protein_coding	586.032	535.14	550.532	460.769	456.425	445.648	195.69	162.794
FBgn0004832	Xpac	chrX	4102954	4104197	protein_coding	6.66615	5.49022	7.0208	5.94064	6.39986	5.54243	2.24405	2.12106
FBgn0004837	Su(H)	chr2L	15039487	15043334	protein_coding	3.01371	2.38888	2.79326	2.79531	2.36907	2.66311	0.956774	0.943115
FBgn0004838	Hrb27C	chr2L	6920703	6932057	protein_coding	78.127	82.9653	81.4496	71.0107	70.7035	83.5738	28.5055	27.1746
FBgn0004839	otk	chr2R	12001472	12019846	protein_coding	0.41916	0.369674	0.39621	0.109294	0.173171	0.0797756	0.138643	0.0413625
FBgn0004841	TkR86C	chr3R	10737591	10751228	protein_coding	0.0114833	0.0321053	0.0433373	0.0221288	0	0	0.0104614	0.00273794
FBgn0004842	RYa-R	chr3R	26996979	27057935	protein_coding	0	0.0251268	0.0761144	0.0391104	0.015134	0	0.0123465	0.00631218
FBgn0004852	Ac76E	chr3L	19939286	19977960	protein_coding	1.02443	0.984926	0.921965	0.308603	0.267694	0.373937	0.343306	0.115723
FBgn0004854	B-H2	chrX	17314580	17324175	protein_coding	0	0	0	0	0	0	0	0
FBgn0004855	RpII15	chr3R	14309088	14310178	protein_coding	25.0231	23.7559	23.6348	23.8598	23.1102	18.5971	8.4835	7.76208
FBgn0004856	Bx42	chrX	9103869	9106604	protein_coding	29.0717	27.6491	28.9285	27.0229	27.6718	26.014	10.0405	9.61861
FBgn0004858	elB	chr2L	14390627	14409549	protein_coding	0.207128	0.316587	0.155218	0.085605	0.0497218	0.0818088	0.0801769	0.0266949
FBgn0004859	ci	chr4	47709	57041	protein_coding	0.0617153	0.0497083	0.082894	0.0655594	0.0581759	0.0326912	0.0228077	0.0182752
FBgn0004860	ph-d	chrX	2115726	2123286	protein_coding	3.85686	4.38279	4.20584	3.53069	4.00206	4.86942	1.46522	1.49682
FBgn0004861	ph-p	chrX	2126209	2138371	protein_coding	3.54693	3.98057	3.29527	3.38173	3.56474	3.99515	1.27181	1.31545
FBgn0004862	bap	chr3R	21388879	21390449	protein_coding	0	0	0	0	0	0	0	0
FBgn0004863	C15	chr3R	21499985	21512814	protein_coding	0	0	0	0	0	0	0	0
FBgn0004864	hop	chrX	11360929	11368098	protein_coding	4.10722	4.79155	4.03919	4.09198	4.15455	6.14141	1.52238	1.75623
FBgn0004865	Eip78C	chr3L	21226608	21266503	protein_coding	0.123728	0.187255	0.190422	0.0428888	0.0569462	0.0351353	0.0595164	0.015687
FBgn0004867	RpS2	chr2L	9896264	9897552	protein_coding	1494.67	1298.5	1350.72	1314.57	1395.41	1233.69	484.406	468.33
FBgn0004868	Gdi	chr2L	9491175	9494876	protein_coding	41.1032	41.1086	40.0811	45.6168	46.3532	49.4826	14.3463	16.9688
FBgn0004870	bab1	chr3L	1036368	1101089	protein_coding	0.419504	0.380023	0.350091	0.433386	0.367626	0.43591	0.134367	0.149422
FBgn0004872	piwi	chr2L	10982204	10987420	protein_coding	1.51981	1.31834	1.50485	0.691186	0.88405	0.623385	0.508248	0.257399
FBgn0004875	enc	chr3L	3818678	3842326	protein_coding	4.7282	5.0423	4.54613	4.8957	4.88718	6.62237	1.68129	1.99321
FBgn0004876	cdi	chr3R	19044881	19094270	protein_coding	11.2358	10.9176	10.3241	9.3243	9.17909	9.72487	3.80532	3.38607
FBgn0004878	cas	chr3R	5712974	5716805	protein_coding	0.0106627	0.0145808	0.0313274	0.0506682	0.0098077	0.0193653	0.00674591	0.00988991
FBgn0004880	scrt	chr3L	3983895	3994003	protein_coding	0	0.00624235	0.00670361	0	0.00289719	0.00742096	0.00158652	0.00130372
FBgn0004882	orb	chr3R	23260609	23280856	protein_coding	0.041698	0.0490344	0.0532762	0.0252636	0.0147803	0.0204265	0.0169924	0.0073768
FBgn0004885	tok	chr3R	24719696	24749125	protein_coding	0.0866636	0.0254573	0.0266986	0.0515588	0.040872	0.0605227	0.0156517	0.0186904
FBgn0004888	Scsalpha1	chr3L	3814210	3818383	protein_coding	67.4095	60.8684	65.4678	54.9121	52.8321	53.0002	22.6844	19.2338
FBgn0004889	tws	chr3R	10126128	10139772	protein_coding	7.73102	8.66528	7.04603	7.24945	6.37947	8.67219	2.75418	2.71191
FBgn0004892	sob	chr2L	3578012	3580769	protein_coding	0	0	0.00961497	0	0	0	0.00116645	0
FBgn0004893	bowl	chr2L	3771699	3784121	protein_coding	7.08586	7.45176	7.01636	3.78712	3.3875	3.6432	2.53133	1.2999
FBgn0004895	FoxL1	chr3L	4018877	4021279	protein_coding	0	0	0	0	0	0	0	0
FBgn0004896	fd59A	chr2R	22868158	22870706	protein_coding	0	0	0	0	0	0.0253573	0	0.00349115
FBgn0004897	fd96Ca	chr3R	25082683	25084878	protein_coding	0	0.0108415	0.0116602	0.0150284	0	0	0.00275755	0.00185943
FBgn0004898	fd96Cb	chr3R	25095011	25096099	protein_coding	0	0	0	0	0	0	0	0
FBgn0004901	Prat	chr3R	7909597	7911779	protein_coding	11.7131	10.9808	11.1963	10.0582	9.63743	8.89319	3.96996	3.40698
FBgn0004903	Rb97D	chr3R	26872128	26875742	protein_coding	11.5219	11.12	11.1391	10.921	11.0377	10.4404	3.95984	3.86305
FBgn0004907	14-3-3zeta	chr2R	10099676	10109687	protein_coding	314.014	284.98	303.579	271.429	260.345	247.372	105.68	92.983
FBgn0004908	Arl2	chr3R	8341099	8341872	protein_coding	15.3777	16.4236	17.5677	17.1523	18.9722	15.385	5.80866	6.08715
FBgn0004910	Eip63F-1	chr3L	3909972	3935617	protein_coding	0	0.0659422	0.0359441	0	0	0.0391179	0.0125291	0.00538569
FBgn0004911	asRNA:Eig63F-2	chr3L	3934717	3935992	ncRNA	0.026849	0	0.0220181	0	0.0491853	0.0485622	0.00553973	0.0114737
FBgn0004913	Gnf1	chr3R	4906621	4910081	protein_coding	17.215	16.9188	17.301	15.7366	16.0331	15.105	6.03395	5.58734
FBgn0004914	Hnf4	chr2L	8687225	8709611	protein_coding	28.6687	26.0463	26.3511	18.9631	19.2641	18.7107	9.48625	6.79748
FBgn0004915	TfIIB	chr2L	10431337	10433116	protein_coding	16.1496	15.9361	15.8949	16.3645	16.5024	15.5191	5.62781	5.76773
FBgn0004919	gol	chr2R	25072626	25084347	protein_coding	20.9902	18.813	19.8583	14.4342	13.3284	12.8499	6.98218	4.85245
FBgn0004921	Ggamma1	chr2R	8901403	8904791	protein_coding	165.014	135.487	150.573	122.546	120.607	109.956	52.6804	42.0408
FBgn0004924	Top1	chrX	15319478	15328029	protein_coding	13.9748	15.0068	14.3265	12.5778	12.0536	14.4232	5.09006	4.71528
FBgn0004926	eIF2beta	chr3L	12525092	12526731	protein_coding	185.496	169.023	175.131	90.6958	93.9758	84.872	62.0022	32.0542
FBgn0004956	upd1	chrX	18305353	18309291	protein_coding	0	0	0	0	0	0	0	0
FBgn0004957	por	chrX	18377520	18379854	protein_coding	4.47892	4.33296	3.92929	5.52325	6.08445	5.36228	1.49196	2.01391
FBgn0004959	phm	chrX	18685765	18688433	protein_coding	0	0	0.0116127	0	0	0	0.00140881	0
FBgn0005198	gig	chr3L	20129180	20139010	protein_coding	4.56503	4.98802	4.76949	5.00988	4.68422	5.50666	1.68423	1.83397
FBgn0005278	Sam-S	chr2L	106902	114432	protein_coding	156.07	143.651	152.513	78.1286	74.1193	71.3165	52.9715	26.7002
FBgn0005322	nmd	chr2L	10302172	10303947	protein_coding	31.6179	28.1841	28.7375	22.0913	23.6123	21.3168	10.3557	7.96658
FBgn0005355	Su(fu)	chr3R	12689872	12691468	protein_coding	14.07	13.4192	13.5308	15.2605	13.8926	12.9921	4.80704	5.02918
FBgn0005386	ash1	chr3L	19590772	19598755	protein_coding	4.61901	4.89764	4.59127	4.47297	4.5483	5.29618	1.65718	1.72533
FBgn0005390	fs(1)M3	chrX	5958206	5964247	protein_coding	0.0254819	0.0389876	0.0418362	0.0121192	0.0234723	0.00926848	0.0126274	0.00506034
FBgn0005391	Yp2	chrX	10050950	10052636	protein_coding	0.0634808	0.080557	0.0347141	0.0501839	0.0582314	0.114986	0.0209726	0.0277084
FBgn0005411	U2af50	chrX	16356695	16359039	protein_coding	74.2749	66.5118	67.0249	78.3928	77.1151	75.8904	24.3058	27.6542
FBgn0005427	ewg	chrX	268508	279718	protein_coding	8.10363	7.40741	8.24094	6.35217	5.62101	5.90675	2.78314	2.14632
FBgn0005533	RpS17	chr3L	9428794	9429821	protein_coding	2918.59	2470.79	2614.6	2907.03	3025.65	2662	935.083	1020.7
FBgn0005536	Mbs	chr3L	16051958	16082026	protein_coding	19.2528	19.7282	19.6393	16.9141	17.5506	18.5441	6.88335	6.35424
FBgn0005558	ey	chr4	697688	721173	protein_coding	0.0949869	0.097397	0.0899338	0.0723317	0.10083	0.049779	0.0331238	0.0256177
FBgn0005561	sv	chr4	1088797	1113317	protein_coding	0.00701248	0	0.0792811	0.017437	0.0132406	0.0375307	0.0103673	0.00861344
FBgn0005564	Shal	chr3L	19566850	19584568	protein_coding	0.224887	0.225917	0.203983	0.178059	0.163255	0.121576	0.0767587	0.0546604
FBgn0005585	Calr	chr3R	9628690	9630851	protein_coding	545.142	499.662	529.141	401.269	407.404	389.248	184.332	142.896
FBgn0005586	Rab3	chr2R	10721334	10729203	protein_coding	0.0147458	0.0337342	0.0120994	0.0116695	0.027098	0.0401283	0.00722207	0.00960635
FBgn0005590	scw	chr2L	19699378	19700968	protein_coding	0.100862	0.266436	0.0827202	0.146461	0.132176	0.228056	0.0538158	0.0623856
FBgn0005593	RpL7	chr2L	10201003	10202321	protein_coding	2429	2198.77	2241.26	2210.16	2227.93	2130.33	803.787	783.625
FBgn0005596	yem	chr3R	29118329	29122879	protein_coding	6.01509	6.22412	6.25819	5.03619	5.33983	5.73856	2.17288	1.93297
FBgn0005612	Sox14	chr2R	23978800	23985177	protein_coding	2.13909	2.54542	2.7237	2.21284	2.35065	2.6006	0.874281	0.860648
FBgn0005613	Sox15	chr2R	14201389	14212413	protein_coding	0.0162868	0.0248964	0.0267359	0.00645171	0	0.00739927	0.0080676	0.00181697
FBgn0005614	trpl	chr2R	9753696	9765518	protein_coding	0.0157834	0.00603077	0.0129549	0	0	0	0.00400501	0
FBgn0005616	msl-2	chr2L	3462217	3466112	protein_coding	8.08759	8.61185	7.7488	7.12564	6.72091	8.08487	2.87092	2.64896
FBgn0005617	msl-1	chr2L	18683719	18688800	protein_coding	10.4321	8.90534	9.87148	8.77941	9.44888	8.55137	3.41528	3.18335
FBgn0005619	Hdc	chr2R	10237987	10246077	protein_coding	0.00915869	0.0121567	0	0.00725485	0.0337349	0.00831985	0.00248441	0.00532684
FBgn0005624	Psc	chr2R	12965996	12980994	protein_coding	3.3784	3.73027	3.31236	3.53478	3.57584	4.23898	1.22488	1.36904
FBgn0005626	ple	chr3L	6713355	6719525	protein_coding	0.0207989	0.0294336	0.0237149	0.0152577	0	0.00944324	0.00874521	0.00318793
FBgn0005631	robo1	chr2R	22692523	22700970	protein_coding	4.12276	4.27802	4.16375	5.10079	5.0788	6.1607	1.47554	1.97367
FBgn0005632	faf	chr3R	31777019	31790681	protein_coding	29.3292	30.0233	28.8054	28.8294	28.5797	32.4568	10.3472	10.8175
FBgn0005633	fln	chr3L	19989550	19991220	protein_coding	0.0352704	0.0854978	0.0289129	0.103306	0.0967114	0.0508576	0.0178668	0.0291977
FBgn0005636	nvy	chr2R	24275733	24291084	protein_coding	6.87609	6.74923	6.63353	14.9808	15.02	15.4613	2.37545	5.44427
FBgn0005638	slbo	chr2R	24331521	24334307	protein_coding	0.0237317	0.00905874	0.00973709	0.00939449	0.0109103	0	0.00483892	0.00222437
FBgn0005640	Eip63E	chr3L	3515750	3610521	protein_coding	22.2678	19.7125	21.4405	31.4321	29.4389	28.7175	7.42205	10.7084
FBgn0005642	wdn	chr3R	28807982	28811337	protein_coding	10.9137	10.8277	10.4079	11.6964	11.7375	12.8643	3.76994	4.36083
FBgn0005648	Pabp2	chr2R	8131430	8134374	protein_coding	22.8903	22.0062	23.3936	20.7179	21.1275	19.2077	8.00963	7.26441
FBgn0005649	Rox8	chr3R	24043055	24048265	protein_coding	26.7423	25.6905	25.0171	21.8175	22.4999	23.2358	9.07452	8.08863
FBgn0005654	Orc3	chr2R	13202727	13206547	protein_coding	2.99053	2.70036	2.78834	2.73015	2.90137	2.48268	0.992285	0.962025
FBgn0005655	PCNA	chr2R	20261753	20262883	protein_coding	36.0126	34.2173	34.8016	30.3545	31.3445	35.0074	12.3082	11.6265
FBgn0005658	Ets65A	chr3L	6097616	6123913	protein_coding	0.00703201	0.0268822	0.00577207	0.00557224	0	0	0.00478153	0.00068944
FBgn0005659	Ets98B	chr3R	27736537	27748366	protein_coding	0.0129994	0	0	0	0	0	0.00138887	0
FBgn0005660	Ets21C	chr2L	544924	552923	protein_coding	3.5887	3.20454	3.49791	1.51543	1.5991	1.58757	1.20473	0.561731
FBgn0005664	Crys	chr2L	11944128	11947131	protein_coding	0	0	0	0	0	0.0153022	0	0.00210678
FBgn0005666	bt	chr4	724399	776474	protein_coding	0.0638006	0.0740728	0.0704218	0.0546211	0.0611688	0.0747055	0.0245355	0.0229976
FBgn0005670	Cyp4d1	chrX	2159144	2162180	protein_coding	0	0.0150732	0.0162287	0	0	0	0.00383597	0
FBgn0005671	Vha55	chr3R	12623761	12627829	protein_coding	26.7128	30.5422	27.2493	20.0868	20.575	27.1198	9.94317	8.22187
FBgn0005672	spi	chr2L	19567899	19577315	protein_coding	164.456	154.894	156.793	270.385	280.169	254.758	55.7794	95.8004
FBgn0005674	GluProRS	chr3R	23952135	23958391	protein_coding	20.9607	23.1504	21.5854	10.8009	11.3672	13.2925	7.72584	4.27294
FBgn0005677	dac	chr2L	16466511	16485998	protein_coding	0.0177565	0.0362322	0.0194382	0.0281569	0.0272629	0.0269133	0.00874349	0.00984293
FBgn0005683	pie	chr2L	10420624	10422780	protein_coding	2.93104	2.48741	2.43076	2.84275	2.69243	2.71526	0.91617	0.98764
FBgn0005694	Aef1	chr3L	21433421	21438639	protein_coding	3.82807	4.05876	3.58041	2.79743	3.12217	3.38107	1.34613	1.11553
FBgn0005695	gcl	chr2R	8724257	8728999	protein_coding	4.22957	4.31662	4.38442	5.55387	5.61241	5.29317	1.51851	1.96223
FBgn0005696	DNApol-alpha73	chr3R	27239162	27241228	protein_coding	6.19227	5.10585	5.28059	6.01977	5.95456	6.22359	1.93469	2.18128
FBgn0005771	noc	chr2L	14490858	14494019	protein_coding	0.0799222	0.0610262	0.103069	0.033599	0.0878058	0.0770531	0.0286024	0.0233127
FBgn0005775	Con	chr3L	4936757	5079033	protein_coding	0	0.0120704	0	0.00625562	0.00726762	0	0.0014952	0.00148142
FBgn0005777	PpD3	chr3R	9747874	9751094	protein_coding	32.4983	29.9642	30.2532	23.2943	23.9501	22.9995	10.8541	8.37998
FBgn0005778	PpD5	chr2R	22041666	22042945	protein_coding	0	0	0	0	0	0	0	0
FBgn0005779	PpD6	chr2L	3109671	3110998	protein_coding	0	0.0194382	0	0	0	0.0231263	0.00240787	0.00318399
FBgn0008635	betaCOP	chrX	18381548	18385242	protein_coding	57.8902	53.8066	54.0144	36.5427	37.3161	36.4979	19.4031	13.1787
FBgn0008636	hbn	chr2R	20954667	20960909	protein_coding	0	0	0.0292602	0	0	0	0.00354975	0
FBgn0008646	E5	chr3R	13867344	13874916	protein_coding	0	0	0	0.0233641	0	0	0	0.00289078
FBgn0008651	lbl	chr3R	21409978	21434133	protein_coding	0	0	0	0	0	0	0	0
FBgn0010014	CanB	chrX	5332498	5334449	protein_coding	0.030603	0	0.0250922	0	0.0560117	0	0.00631375	0.00545218
FBgn0010015	CanA1	chr3R	31039373	31046821	protein_coding	0.0242589	0.0300601	0	0	0	0	0.00631548	0
FBgn0010019	Cyp4g1	chrX	467056	469335	protein_coding	4.33262	3.8883	4.25958	1.80098	1.80322	1.60713	1.46131	0.619623
FBgn0010038	GstD2	chr3R	12371970	12372704	protein_coding	0.95692	0.212079	0.87587	0.0884775	0.307019	0.303194	0.234767	0.0825756
FBgn0010039	GstD3	chr3R	12373067	12373813	protein_coding	51.1611	46.603	48.8322	26.9555	28.8838	25.316	17.1631	9.63215
FBgn0010040	GstD4	chr3R	12374099	12374824	protein_coding	0.917365	1.07977	1.07991	0.450529	0.468959	0.257289	0.362777	0.136814
FBgn0010041	GstD5	chr3R	12375732	12376572	protein_coding	18.0705	15.7926	17.5391	2.07911	2.28032	2.21005	6.01473	0.783485
FBgn0010042	GstD6	chr3R	12377127	12377907	protein_coding	1.08127	0.543944	0.632646	0.161993	0.374908	0.138834	0.259654	0.075651
FBgn0010043	GstD7	chr3R	12378499	12379255	protein_coding	31.0926	24.5835	28.1143	3.98252	3.4311	3.3883	9.77793	1.29323
FBgn0010044	GstD8	chr3R	12380007	12380815	protein_coding	0	0.0739266	0.320798	0	0	0	0.0480756	0
FBgn0010051	Itp-r83A	chr3R	5517116	5539411	protein_coding	6.33272	6.56394	6.33836	3.23675	3.13489	3.78252	2.25864	1.2264
FBgn0010052	Jhe	chr2R	16119792	16122773	protein_coding	0	0.0122473	0.0263777	0	0.0443052	0	0.00471716	0.00431267
FBgn0010053	Jheh1	chr2R	18853433	18855087	protein_coding	5.10672	4.7524	5.4143	4.63555	4.04911	4.21977	1.79115	1.54866
FBgn0010078	RpL23	chr2R	22854382	22855694	protein_coding	4717.21	4202.6	4432.6	4473.57	4618.2	4223.67	1562.33	1584.55
FBgn0010097	gammaTub37C	chr2L	19183862	19185726	protein_coding	0.283245	0.231164	0.391423	0.0685807	0.0397861	0.0982046	0.106383	0.0258787
FBgn0010100	Acon	chr2L	21168569	21173185	protein_coding	40.2549	39.7346	37.8233	26.9285	27.996	30.6173	13.8115	10.2723
FBgn0010105	comm	chr3L	15721510	15728430	protein_coding	0.0966064	0.132468	0.110953	0.0611155	0.053196	0.052519	0.0401912	0.0199705
FBgn0010109	dpn	chr2R	8228970	8232330	protein_coding	0	0.0117972	0	0	0.0142105	0	0.00146136	0.00138325
FBgn0010113	hdc	chr3R	30277931	30372382	protein_coding	15.1904	17.3558	15.4014	18.6984	18.8368	22.6595	5.64132	7.2668
FBgn0010114	hig	chr2R	9227784	9247249	protein_coding	0.0224513	0.0572171	0.00614087	0.0177892	0.00688702	0.013601	0.0102314	0.00474396
FBgn0010173	RpA-70	chr3R	8262119	8264451	protein_coding	49.2926	44.4651	46.3007	33.1704	31.5213	30.8022	16.3915	11.4132
FBgn0010194	Wnt5	chrX	18501400	18505405	protein_coding	11.3862	10.5366	9.6626	5.48242	5.30497	5.56736	3.69395	1.96122
FBgn0010197	Gyc32E	chr2L	11138758	11149101	protein_coding	0	0	0	0	0.00730279	0.0144276	0	0.00269722
FBgn0010198	RpS15Aa	chrX	13335636	13337705	protein_coding	2538.89	2193.24	2378.64	2439.96	2426.44	2230.13	831.509	845.12
FBgn0010213	Sod2	chr2R	16772784	16773915	protein_coding	61.6539	53.468	54.4091	37.4781	39.8019	39.794	19.8111	13.9902
FBgn0010215	alpha-Cat	chr3L	23318645	23338100	protein_coding	31.9157	28.7349	30.78	30.4302	29.0633	27.2899	10.7035	10.3513
FBgn0010217	ATPsynbeta	chr4	1031483	1034917	protein_coding	174.998	156.407	168.619	180.562	167.475	164.241	58.5278	61.2549
FBgn0010220	Dbp45A	chr2R	9087833	9089802	protein_coding	18.3026	16.2362	17.8039	18.3755	17.4029	16.178	6.1266	6.19491
FBgn0010222	Nmdmc	chr3R	9042507	9050555	protein_coding	20.2786	17.7172	18.8855	10.3066	10.3486	10.9476	6.65239	3.78979
FBgn0010223	Galphaf	chr3L	16662556	16667934	protein_coding	0.438217	0.467605	0.388287	0.180251	0.337981	0.301897	0.151849	0.0967657
FBgn0010225	Gel	chr3R	4235216	4241057	protein_coding	64.8037	60.207	62.9393	34.0437	31.8769	33.3598	22.0173	11.908
FBgn0010226	GstS1	chr2R	17093245	17099501	protein_coding	0.209604	0.263898	0.206264	0.141496	0.132495	0.0184637	0.0801074	0.0329461
FBgn0010228	HmgZ	chr2R	21697487	21707861	protein_coding	123.507	113.704	123.424	110.916	107.881	100.31	42.2538	38.035
FBgn0010235	Klc	chr3L	12746615	12750056	protein_coding	44.0918	41.4574	42.4498	41.5954	41.2262	39.6647	14.9961	14.6204
FBgn0010238	Lac	chr2R	12453189	12465630	protein_coding	13.644	14.1031	13.5988	28.0913	27.7262	29.6743	4.85449	10.26
FBgn0010240	Lcch3	chrX	15925104	15928529	protein_coding	0.0835311	0.0254728	0.0822406	0.105734	0.0613698	0.0454408	0.0220571	0.0253122
FBgn0010241	Mdr50	chr2R	14246965	14252597	protein_coding	0.0345821	0.0105765	0.051095	0	0.0318399	0.0251455	0.0112036	0.00656128
FBgn0010246	Myo61F	chr3L	1318479	1329617	protein_coding	12.1936	10.7726	10.7042	3.46303	3.50285	3.27415	3.93581	1.22022
FBgn0010247	Parp	chr3R	3461350	3587054	protein_coding	19.7793	16.8915	19.361	17.7042	17.3169	15.2066	6.55445	5.96974
FBgn0010258	Rbp4	chr3R	13654555	13656394	protein_coding	0.348682	0.36496	0.393266	0.275617	0.179886	0.1776	0.130172	0.0760632
FBgn0010263	Rbp9	chr2L	2954761	2968434	protein_coding	0.236243	0.272214	0.301376	0.0739769	0.0688505	0.0837328	0.0955223	0.0273831
FBgn0010265	RpS13	chr2L	8363476	8364662	protein_coding	2473.68	2167.44	2305.5	2310.39	2304.62	2182.62	812.473	810.69
FBgn0010269	Dsor1	chrX	9247341	9250037	protein_coding	8.28429	7.67749	7.30977	9.77592	9.68672	9.7501	2.72293	3.49483
FBgn0010278	Ssrp	chr2R	23806360	23809004	protein_coding	27.9145	25.154	27.8046	24.2056	23.9303	21.8672	9.47147	8.33491
FBgn0010280	Taf4	chr3L	16113211	16121651	protein_coding	29.5626	28.887	27.9621	25.9599	25.8208	27.5262	10.1291	9.51511
FBgn0010282	TfIIFalpha	chr3R	6380466	6382604	protein_coding	15.5437	14.1841	14.5386	15.685	14.5015	12.6698	5.1815	5.0966
FBgn0010287	Trf	chr2L	8072894	8073948	protein_coding	7.0704	6.17944	5.73407	4.60097	4.06652	3.98157	2.21651	1.51328
FBgn0010288	Uch	chr2L	2212737	2214211	protein_coding	74.287	65.1836	71.586	55.1395	54.7955	51.6605	24.696	19.2686
FBgn0010292	bys	chrX	7901879	7903643	protein_coding	10.9359	10.8736	11.9308	12.5284	12.8418	11.2808	3.96275	4.35325
FBgn0010294	ng2	chrX	3240025	3240571	protein_coding	0	0	0	0	0	0	0	0
FBgn0010295	ng3	chrX	3241490	3242084	protein_coding	0	0	0	0	0	0	0	0
FBgn0010296	ng4	chrX	3243953	3244220	protein_coding	0	0	0	0	0	0	0	0
FBgn0010300	brat	chr2L	19133815	19179758	protein_coding	27.1212	29.6935	27.3748	30.7404	31.4824	39.2863	9.8969	12.2768
FBgn0010303	hep	chrX	13079204	13090434	protein_coding	9.19389	8.81462	9.27267	9.66685	9.51478	10.4776	3.19911	3.56476
FBgn0010309	pigeon	chr2L	19186042	19189938	protein_coding	5.44461	4.6414	5.3639	7.3294	7.58538	6.71788	1.80738	2.57012
FBgn0010313	corto	chr3R	5077778	5087072	protein_coding	0.0505415	0.056553	0.0415405	0.0720001	0.0534837	0.076554	0.0174448	0.0246543
FBgn0010314	Cks30A	chr2L	9330762	9331981	protein_coding	16.7911	13.5626	14.4709	13.0957	12.8135	9.16332	5.22958	4.12915
FBgn0010315	CycD	chrX	15906821	15909676	protein_coding	14.4254	13.3604	15.0531	14.8065	14.7787	13.303	5.02241	5.10206
FBgn0010316	dap	chr2R	9712320	9716256	protein_coding	10.4568	9.47378	9.78573	12.5721	13.3288	11.727	3.47793	4.46749
FBgn0010317	CycJ	chr3L	3466427	3468098	protein_coding	0.383723	0.427046	0.276146	0.160525	0.26756	0.142241	0.127398	0.0654891
FBgn0010323	Gsc	chr2L	583539	594685	protein_coding	0.0628769	0.0715907	0	0.0248105	0.0575245	0	0.015586	0.00866918
FBgn0010328	woc	chr3R	27256594	27264055	protein_coding	18.7166	19.1195	18.2557	21.0895	19.7807	22.6461	6.58281	7.65268
FBgn0010329	Tbh	chrX	7995696	8027394	protein_coding	0.117982	0.0962087	0.0968393	0.0249273	0.00723999	0.00714725	0.0362712	0.00477296
FBgn0010333	Rac1	chr3L	1300878	1302683	protein_coding	38.1862	34.434	37.0672	26.7504	27.3663	25.7948	12.8422	9.52498
FBgn0010339	128up	chr2R	12037297	12038851	protein_coding	24.7457	21.4239	23.3246	19.0201	18.4234	19.3474	8.12736	6.81036
FBgn0010340	140up	chr3R	14124162	14125548	protein_coding	8.35333	6.84186	8.5456	5.02802	5.83019	4.60512	2.77672	1.82364
FBgn0010341	Cdc42	chrX	19697090	19699938	protein_coding	73.9012	67.2902	68.8288	52.6605	54.2164	48.1563	24.5812	18.4231
FBgn0010342	Map60	chr2R	9590866	9592744	protein_coding	27.6506	24.4577	25.2774	31.7639	31.6186	30.4319	9.05043	11.1976
FBgn0010348	Arf79F	chr3L	22868379	22872231	protein_coding	299.589	270.388	281.864	190.823	189.728	169.975	99.6969	65.48
FBgn0010350	Cds	chr3L	8127761	8131675	protein_coding	30.983	30.9513	30.888	13.4239	13.5815	12.7639	10.8915	4.74024
FBgn0010352	Nc73EF	chr3L	16954821	16968724	protein_coding	26.7683	24.7531	24.266	14.4677	14.6341	15.1763	8.87006	5.30398
FBgn0010355	Taf1	chr3R	6646888	6656048	protein_coding	8.12399	8.11697	8.03073	8.34858	8.10033	9.34655	2.84771	3.10825
FBgn0010356	Taf5	chr2R	10877311	10879673	protein_coding	8.30002	7.9531	8.5728	7.36832	7.3408	7.68663	2.91198	2.6845
FBgn0010357	betaTry	chr2R	11346324	11347395	protein_coding	0	0	0	0	0	0.0436415	0	0.00600849
FBgn0010358	deltaTry	chr2R	11355318	11356128	protein_coding	0	0.0920883	0.0099898	0	0.0222127	0.0109674	0.0126192	0.00367216
FBgn0010359	gammaTry	chr2R	11349060	11349870	protein_coding	0	0.0184177	0.0099898	0	0.0222127	0.0109674	0.00349339	0.00367216
FBgn0010379	Akt1	chr3R	16099227	16105670	protein_coding	21.6334	19.2954	20.1225	15.5645	15.607	14.8085	7.14271	5.48375
FBgn0010380	AP-1-2beta	chrX	19731003	19734581	protein_coding	34.6386	31.8036	32.1757	25.4125	26.8168	25.8065	11.5439	9.30757
FBgn0010382	CycE	chr2L	15727580	15748150	protein_coding	3.59384	3.69635	3.64068	3.70954	3.36149	3.7511	1.28352	1.30262
FBgn0010383	Cyp18a1	chrX	18688537	18693042	protein_coding	0	0.0540969	0.0162322	0.0338439	0	0.0128655	0.00867038	0.00595872
FBgn0010385	Def	chr2R	10054177	10054576	protein_coding	0.700659	0.638111	0.713379	0.135042	0.927721	0.764048	0.240448	0.212206
FBgn0010387	Dbi	chr3L	7131862	7133463	protein_coding	0	0	0	0	0	0	0	0
FBgn0010388	Dro	chr2R	14745960	14746714	protein_coding	51.3877	32.3563	42.4872	8.66253	8.404	15.1609	14.6528	3.97717
FBgn0010389	htl	chr3R	18045215	18052984	protein_coding	20.9967	19.5737	20.5546	37.5985	36.886	37.1912	7.16157	13.3629
FBgn0010391	Gtp-bp	chrX	11126876	11129087	protein_coding	45.038	41.6658	43.1049	35.6754	35.7407	34.5772	15.2025	12.6536
FBgn0010395	Itgbn	chr2L	21053032	21058044	protein_coding	1.55965	1.42175	1.62261	0.310228	0.162205	0.346974	0.5396	0.101944
FBgn0010397	LamC	chr2R	14570809	14575771	protein_coding	1.06484	0.987408	1.31643	0.761419	0.795286	0.874059	0.395786	0.291961
FBgn0010398	Lrr47	chr2L	10517334	10519269	protein_coding	1.46479	1.2921	1.5345	1.9894	1.70181	1.3821	0.502716	0.602083
FBgn0010399	Nmdar1	chr3R	5508841	5523328	protein_coding	0	0	0.00580144	0.00560057	0	0	0.000703811	0.000692945
FBgn0010401	Os-C	chr3R	7978958	7979614	protein_coding	0	0	0	0	0	0	0	0
FBgn0010403	Obp83b	chr3R	5976176	5976817	protein_coding	0	0	0	0.0754431	0	0	0	0.00933439
FBgn0010406	RNaseX25	chr3L	7970587	7972449	protein_coding	65.5213	58.1682	65.8957	50.1012	48.4327	45.4637	22.2001	17.1727
FBgn0010407	Ror	chr2L	10251842	10254686	protein_coding	0.724948	0.709738	0.63977	0.292322	0.264003	0.260632	0.242986	0.0977497
FBgn0010408	RpS9	chr3L	9509792	9511531	protein_coding	3070.92	2668.92	2848.38	2966.66	3040.97	2603.92	1004.26	1021.57
FBgn0010409	RpL18A	chr2R	17546405	17547462	protein_coding	5938.84	5078.65	5467.86	5145.38	5300.07	4766.93	1926.96	1808.84
FBgn0010411	RpS18	chr2R	20263978	20264848	protein_coding	3036.13	2642.18	2821.8	2610.53	2668.38	2413.93	994.009	915.08
FBgn0010412	RpS19a	chrX	16637893	16639249	protein_coding	4199.34	3709.1	3827.51	4047.2	4126.81	3720.18	1372.46	1414.64
FBgn0010414	SerT	chr2R	24404594	24411074	protein_coding	2.28005	2.21184	2.28152	0.242254	0.292055	0.290218	0.794376	0.0983588
FBgn0010415	Sdc	chr2R	21392401	21481176	protein_coding	18.2416	17.5253	17.8546	11.2562	10.1963	10.2939	6.28592	3.80246
FBgn0010416	TH1	chrX	16388819	16391438	protein_coding	25.2892	22.9545	22.696	25.7244	24.0282	23.9807	8.29877	8.82334
FBgn0010417	Taf6	chr3L	19599087	19601382	protein_coding	12.4381	13.1847	11.8998	10.2057	10.9344	9.58801	4.40577	3.64714
FBgn0010421	TfIIFbeta	chr3R	10766621	10767804	protein_coding	14.6133	13.8866	14.2219	13.6387	14.3339	11.408	5.00683	4.65338
FBgn0010422	TfIIS	chr2L	15058918	15060757	protein_coding	11.1844	10.4885	11.2533	12.793	12.5263	12.5857	3.85941	4.53493
FBgn0010423	TpnC47D	chr2R	11273844	11275286	protein_coding	0	0	0	0	0	0	0	0
FBgn0010424	TpnC73F	chr3L	17046062	17048390	protein_coding	0	0	0.0315517	0	0	0	0.00382774	0
FBgn0010425	epsilonTry	chr2R	11345236	11346066	protein_coding	0	0	0	0	0	0	0	0
FBgn0010431	mtrm	chr3L	8413011	8414103	protein_coding	0.424061	0.445534	0.374411	0.334594	0.328177	0.382948	0.145919	0.126067
FBgn0010433	ato	chr3R	8278051	8279274	protein_coding	0	0	0	0	0	0	0	0
FBgn0010434	cora	chr2R	19229062	19243751	protein_coding	21.142	21.5337	20.1904	19.1271	20.4355	22.5444	7.37571	7.45961
FBgn0010435	emp	chr2R	24976455	24986070	protein_coding	0.0137945	0.0437166	0.0464494	0.0179272	0.0526514	0.0997212	0.0125242	0.0210726
FBgn0010438	mtSSB	chr3R	16204193	16205250	protein_coding	60.2151	48.8089	55.0267	40.8757	40.1179	38.5148	19.1552	14.2652
FBgn0010441	pll	chr3R	27251130	27253182	protein_coding	12.4755	11.6372	12.0375	8.202	8.64624	8.89358	4.23478	3.08089
FBgn0010452	trn	chr3L	13114270	13118077	protein_coding	0.0266665	0.0135847	0.0218867	0	0	0.00807507	0.00718707	0.00111176
FBgn0010453	Wnt4	chr2L	7255418	7277171	protein_coding	0.0205913	0.0235924	0.0218729	0.0326162	0.0473555	0.0280496	0.007776	0.0125069
FBgn0010470	Fkbp14	chr2R	21487166	21497929	protein_coding	209.336	199.382	202.776	107.13	102.997	100.22	71.6638	37.0788
FBgn0010473	tutl	chr2L	4283147	4323781	protein_coding	0.00567881	0.00975465	0.0278998	0.0266984	0.00523005	0	0.00519978	0.00381242
FBgn0010482	l(2)01289	chr2R	6721100	6740672	protein_coding	0.0415257	0.150781	0.0427786	0.0091935	0.028788	0.00968868	0.0283041	0.00527363
FBgn0010488	NAT1	chr2R	12915993	12923734	protein_coding	48.5642	47.1029	46.5289	42.6908	42.935	44.6328	16.6682	15.6063
FBgn0010497	dmGlut	chr2L	12027437	12034122	protein_coding	0.571866	0.669288	0.677848	0.321935	0.257022	0.219139	0.22624	0.0950214
FBgn0010501	Dcp-1	chr2R	23551312	23553547	protein_coding	5.35785	5.24708	5.30185	4.96562	5.71267	4.67214	1.86561	1.81371
FBgn0010504	kermit	chr2R	8146917	8156654	protein_coding	14.4378	14.3921	15.3874	10.8312	10.1783	9.96063	5.19209	3.70224
FBgn0010516	wal	chr2R	11688568	11690863	protein_coding	50.4795	46.1193	50.2171	43.7127	42.8136	41.3755	17.1984	15.2724
FBgn0010520	Bka	chr2L	9895286	9896104	protein_coding	11.3798	10.9699	12.0025	11.2687	10.1076	9.78859	4.03081	3.7258
FBgn0010531	Ccs	chr2R	10121485	10122574	protein_coding	8.80104	7.92708	8.00804	6.41746	6.35406	5.33624	2.89377	2.14721
FBgn0010548	Aldh-III	chr2R	7466878	7477162	protein_coding	28.6998	26.9048	27.9397	26.9051	26.2264	24.8241	9.78864	9.29952
FBgn0010549	l(2)03659	chr2R	9390164	9395281	protein_coding	0.00665622	0.0101818	0.049194	0.0211066	0.0122606	0.0242096	0.00794045	0.00713805
FBgn0010551	Phb2	chr2R	18819466	18822250	protein_coding	89.4837	86.0427	89.8794	51.8686	52.9477	46.7438	31.1228	18.0071
FBgn0010583	dock	chr2L	825968	833241	protein_coding	6.05669	6.13052	5.96139	6.43095	6.0849	7.11472	2.12972	2.36753
FBgn0010590	Prosbeta1	chr2R	16013804	16014787	protein_coding	75.5876	64.9344	72.0205	51.4302	50.4777	46.4919	24.8568	17.6778
FBgn0010591	Sply	chr2R	17088440	17091958	protein_coding	16.5362	15.2647	16.4787	8.22323	8.93629	8.72304	5.65677	3.08827
FBgn0010602	lwr	chr2L	540598	542580	protein_coding	129.499	113.292	118.937	90.2666	87.9579	85.4798	42.2986	31.499
FBgn0010607	l(2)05714	chr2L	4970134	4973921	protein_coding	13.8574	12.3131	13.0861	11.4917	10.9914	9.73741	4.59336	3.83237
FBgn0010611	Hmgs	chr2R	16336089	16341242	protein_coding	58.2196	55.2567	55.7469	26.59	25.5988	25.8326	19.8281	9.33829
FBgn0010612	ATPsynG	chr2L	10975521	10976399	protein_coding	407.257	330.559	386.576	382.776	377.51	339.534	131.357	130.853
FBgn0010620	CG10939	chr2R	17394592	17405171	protein_coding	0.0940547	0.14332	0.123457	0.0148766	0.0345319	0.0340923	0.0427798	0.00989575
FBgn0010621	CCT5	chr2R	12174801	12177516	protein_coding	54.8021	51.9113	53.014	45.2104	42.2713	45.4233	18.717	15.9623
FBgn0010622	DCTN3-p24	chr2R	23061419	23062593	protein_coding	13.459	9.93721	10.5463	11.2862	10.3721	10.4367	3.94837	3.84294
FBgn0010638	Sec61beta	chr2R	14618770	14619681	protein_coding	162.387	139.8	150.147	104.053	107.076	95.1409	52.8823	36.3958
FBgn0010651	MFS14	chr2R	18796974	18803727	protein_coding	19.3295	17.6929	17.6691	15.8422	15.2538	14.9214	6.40041	5.49927
FBgn0010660	Nup214	chr2R	22918936	22924742	protein_coding	14.8474	14.235	14.4126	12.2221	12.9772	13.4288	5.09813	4.62427
FBgn0010741	Pfdn2	chr3L	11073291	11074388	protein_coding	69.8448	57.8621	61.9972	63.4884	65.3974	58.6732	22.1511	22.2991
FBgn0010747	Srp54k	chr3L	5152677	5154777	protein_coding	69.9005	60.7193	65.3283	46.7893	46.6709	44.2056	22.9151	16.4182
FBgn0010750	atms	chr3R	4750034	4777490	protein_coding	20.5323	18.0565	18.9231	16.6864	15.8303	16.3042	6.72609	5.85022
FBgn0010762	simj	chr3L	10664738	10690734	protein_coding	7.28266	7.7983	7.41194	7.50333	7.46049	8.53406	2.64328	2.82953
FBgn0010768	sqz	chr3R	19164210	19170576	protein_coding	6.85701	6.29179	6.90451	4.12655	4.32774	3.4948	2.34962	1.41299
FBgn0010770	ppan	chr3R	21116253	21117899	protein_coding	12.579	12.3088	11.7917	11.9303	11.2603	11.124	4.29921	4.10372
FBgn0010772	Xe7	chr3R	5665138	5669334	protein_coding	5.28146	6.03255	6.07224	5.88916	6.30708	8.09275	2.04821	2.45678
FBgn0010774	Ref1	chr3R	7077903	7080387	protein_coding	71.4662	64.505	65.5547	79.3111	82.6712	73.074	23.5788	27.9209
FBgn0010786	l(3)02640	chr3L	1334888	1339415	protein_coding	60.3629	57.2597	58.5279	16.0685	16.6096	16.43	20.6426	5.86695
FBgn0010803	TrpRS	chr3R	9265026	9266904	protein_coding	31.943	29.3212	30.6275	14.5105	14.6492	13.5556	10.7605	5.08761
FBgn0010808	Chchd3	chr3R	31052615	31053915	protein_coding	30.6624	29.1664	31.7968	27.6019	25.8839	25.093	10.7464	9.38942
FBgn0010812	unc-45	chr3R	8033300	8037403	protein_coding	13.7306	11.8803	12.9614	9.73291	10.0835	9.91279	4.51107	3.55053
FBgn0010825	Gug	chr3L	8449921	8472669	protein_coding	6.05363	6.65188	6.08851	7.69778	7.91279	9.93625	2.2094	3.09066
FBgn0010830	l(3)04053	chr3L	22738601	22741388	protein_coding	6.31869	5.90779	5.82957	5.98911	6.2676	6.27802	2.11413	2.21545
FBgn0010877	l(3)05822	chr3R	18288865	18298879	protein_coding	15.5749	15.8108	15.7444	15.0096	14.6661	15.4226	5.53263	5.40806
FBgn0010894	sinu	chr3L	5559469	5561598	protein_coding	4.01881	4.43522	4.53405	6.39649	6.53121	5.53664	1.52883	2.18945
FBgn0010905	Spn	chr3L	2505244	2554292	protein_coding	13.7568	14.4297	13.5509	18.5362	18.4873	20.9208	4.90119	6.97333
FBgn0010909	msn	chr3L	2554846	2586540	protein_coding	55.3384	54.7822	52.5093	45.7657	46.7747	51.5294	19.0687	17.31
FBgn0010926	l(3)07882	chr3R	17535532	17539963	protein_coding	6.68403	5.77914	6.33228	7.21912	7.71727	6.52387	2.19822	2.5426
FBgn0011016	SsRbeta	chr3L	16129616	16130983	protein_coding	244.999	218.873	230.034	170.883	169.401	157.669	81.1953	59.34
FBgn0011020	Sas-4	chr3R	7151366	7154219	protein_coding	7.2754	7.10469	6.90512	8.86967	8.38702	7.75798	2.4951	2.98192
FBgn0011202	dia	chr2L	20758143	20768053	protein_coding	17.5256	16.6002	16.742	10.2267	9.92534	10.4044	5.95985	3.66392
FBgn0011204	cue	chr3L	1503225	1517271	protein_coding	26.6534	24.4619	23.6076	23.2608	24.0834	22.1799	8.74184	8.27597
FBgn0011205	fbl	chr3L	20384428	20391913	protein_coding	13.038	12.5571	12.8007	7.0977	6.98285	7.46436	4.50142	2.58557
FBgn0011206	bol	chr3L	9097628	9134405	protein_coding	0.663572	0.788175	0.584375	0.351314	0.30343	0.2956	0.239425	0.113701
FBgn0011207	pelo	chr2L	9700809	9708883	protein_coding	27.1968	25.015	26.4322	16.2106	15.2343	12.7241	9.21108	5.24044
FBgn0011211	blw	chr2R	22799098	22802180	protein_coding	106.539	95.5886	99.3017	90.7853	94.1716	94.928	35.2705	33.4688
FBgn0011217	eff	chr3R	14732413	14741319	protein_coding	131.854	119.672	124.903	110.184	106.972	99.4331	44.0643	37.7352
FBgn0011224	heph	chr3R	31846986	32015520	protein_coding	2.20868	2.10857	2.0669	1.92742	1.87074	1.87941	0.747922	0.679327
FBgn0011225	jar	chr3R	24252825	24271233	protein_coding	4.04858	3.83025	3.97012	3.28555	3.01507	3.13825	1.38866	1.13207
FBgn0011227	ox	chr2R	12757132	12757529	protein_coding	191.696	137.279	157.642	173.315	195.184	130.325	56.6107	58.386
FBgn0011230	poe	chr2L	8054321	8071624	protein_coding	30.8275	32.1631	31.2669	26.4118	25.7324	30.223	11.071	9.93371
FBgn0011232	scat	chr2L	9431404	9435341	protein_coding	5.34951	5.11213	5.34586	5.15332	4.70001	5.07338	1.85334	1.7936
FBgn0011236	ken	chr2R	23870272	23877442	protein_coding	8.1764	9.86049	8.97425	10.6586	10.6108	11.9816	3.18375	4.00122
FBgn0011239	ms(2)35Ci	chr2L	15292467	15294136	protein_coding	0	0	0	0	0	0	0	0
FBgn0011244	Hsp60B	chr2L	728361	730564	protein_coding	0.0707612	0.118772	0.0580635	0	0.0130056	0	0.0293169	0.00126596
FBgn0011259	Sema1a	chr2L	8542146	8672041	protein_coding	0.546561	0.553419	0.574746	0.369144	0.350562	0.386843	0.196675	0.133057
FBgn0011260	Sema2a	chr2R	16500177	16533459	protein_coding	20.0196	18.4705	19.7689	22.0657	21.977	22.4412	6.8252	7.95904
FBgn0011270	Pglym87	chr3R	12231644	12232729	protein_coding	0	0	0	0	0	0	0	0
FBgn0011272	RpL13	chr2L	9967312	9968645	protein_coding	3087.22	2754.91	2877.1	2545.85	2643.77	2471.05	1020.14	912.546
FBgn0011273	Acam	chr3R	25812538	25813134	protein_coding	0.0781473	0	0	0	0.0388382	0	0.00834933	0.00378051
FBgn0011274	Dif	chr2L	17413247	17433161	protein_coding	3.71172	3.95003	3.85729	1.92413	2.08235	2.00841	1.35382	0.717278
FBgn0011276	HLH3B	chrX	2680198	2681723	protein_coding	0.0935575	0.177962	0.0767363	0.0369665	0.0857718	0.0635122	0.0413499	0.0216671
FBgn0011277	HLH4C	chrX	4645126	4647414	protein_coding	0.140811	0.0178559	0	0.0185455	0	0	0.0172562	0.00229459
FBgn0011278	lbe	chr3R	21441576	21446537	protein_coding	0	0	0	0	0	0	0	0
FBgn0011279	Obp69a	chr3L	12396170	12396957	protein_coding	0.090942	0	0.148716	0	0	0	0.027758	0
FBgn0011280	Obp19d	chrX	20419612	20420979	protein_coding	0.225955	0.0543285	0.0793962	0.0509404	0.0295248	0.0647699	0.0405032	0.0180941
FBgn0011281	Obp83a	chr3R	5972154	5975245	protein_coding	0	0	0	0	0	0	0	0
FBgn0011282	Obp84a	chr3R	7250724	7251957	protein_coding	0.0657514	0.197635	0.322942	0.257969	0.420509	0.235549	0.0706848	0.10528
FBgn0011283	Obp28a	chr2L	7496790	7497365	protein_coding	2.90694	2.73231	2.51356	2.27448	1.94966	2.74048	0.953976	0.8485
FBgn0011284	RpS4	chr3L	13041755	13044234	protein_coding	2478.36	2195.41	2306.71	2086.56	2117.49	2054.22	816.585	747.103
FBgn0011286	RyR	chr2R	8860363	8888097	protein_coding	0.00178453	0.00136651	0	0.00141564	0.0016452	0.00162405	0.000359935	0.000558894
FBgn0011288	Snap25	chr3L	24074179	24299205	protein_coding	0	0	0	0	0	0	0	0
FBgn0011289	TfIIA-L	chr3R	27251111	27256463	protein_coding	28.0055	25.6269	25.2981	21.3549	21.816	20.8663	9.23569	7.63859
FBgn0011290	Taf12	chr3R	11678385	11679690	protein_coding	7.06422	6.81283	6.82753	5.88737	6.36314	8.52519	2.42697	2.52155
FBgn0011291	Taf11	chr2L	9762423	9763262	protein_coding	11.0285	8.16503	8.39752	11.4431	10.4611	9.9582	3.20848	3.80514
FBgn0011293	a10	chr3L	17023122	17023741	protein_coding	0.085091	0.127165	0.139185	0	0.15357	0.0758442	0.041729	0.0253906
FBgn0011294	a5	chr2L	1329160	1329993	protein_coding	0	0	0	0	0	0	0	0
FBgn0011296	l(2)efl	chr2R	23684650	23685543	protein_coding	0	0	0	0	0	0	0	0
FBgn0011297	l(2)not	chr2R	23705438	23709792	protein_coding	4.09926	3.83153	3.6743	3.2418	3.11793	3.26741	1.35835	1.15445
FBgn0011300	babo	chr2R	8952338	8962796	protein_coding	10.1765	11.0027	10.2218	8.95303	8.10594	9.75834	3.69028	3.24028
FBgn0011305	Rsf1	chr2L	10261794	10263554	protein_coding	20.9664	21.736	19.8476	29.4994	30.0232	29.6868	7.34042	10.6596
FBgn0011327	Uch-L5	chr3L	9475492	9476965	protein_coding	51.8178	48.2692	49.4712	43.0176	41.8691	38.7446	17.5172	14.7323
FBgn0011335	vers	chr3L	12116100	12118055	protein_coding	6.04605	5.58264	5.78293	6.10757	5.76535	5.61303	2.03907	2.08967
FBgn0011336	Stt3B	chr3R	25066711	25069637	protein_coding	80.3785	74.6315	72.8919	53.9038	53.8987	54.9675	26.6755	19.4837
FBgn0011361	ND-ACP	chr3L	1329948	1331631	protein_coding	146.425	126.561	132.41	83.1979	83.8447	77.9472	47.3852	29.187
FBgn0011455	ND-SGDH	chr3L	12137495	12138584	protein_coding	58.8391	50.685	57.7347	51.0444	52.1525	49.2702	19.5691	18.1756
FBgn0011474	PR-Set7	chr3R	14316037	14320494	protein_coding	3.16845	4.00344	3.67988	4.17076	3.75944	5.58336	1.28087	1.65069
FBgn0011476	l(3)neo43	chr3R	15277980	15278668	protein_coding	17.1157	10.1324	13.7663	15.8268	15.7644	10.6777	4.75387	4.96281
FBgn0011481	Ssdp	chr3R	18192493	18199595	protein_coding	5.68063	7.64355	6.22446	4.7005	5.30973	6.61942	2.30888	2.00978
FBgn0011509	SrpRbeta	chr3L	8718948	8720225	protein_coding	81.9146	73.6886	76.5065	50.656	50.1461	46.3143	27.1614	17.5252
FBgn0011554	etaTry	chr2R	11340512	11341423	protein_coding	0	0	0	0	0	0	0	0
FBgn0011555	thetaTry	chr2R	11341713	11342760	protein_coding	0	0	0	0	0	0	0	0
FBgn0011556	zetaTry	chr2R	11339185	11340132	protein_coding	0	0	0	0	0	0	0	0
FBgn0011559	Acp36DE	chr2L	18356046	18359026	protein_coding	0	0	0.0175136	0.0168999	0	0	0.00212469	0.00209098
FBgn0011566	Smyd3	chrX	2606679	2608876	protein_coding	5.96923	6.38487	5.48122	7.29114	6.31764	6.02212	2.09363	2.34619
FBgn0011569	can	chr3L	10263908	10267111	protein_coding	0	0	0	0	0	0	0	0
FBgn0011570	cpb	chr2L	1704901	1706962	protein_coding	82.2738	75.9144	79.3553	57.3517	60.6138	57.7413	27.8211	20.9459
FBgn0011573	Cdc37	chr3L	1795391	1797307	protein_coding	22.5155	19.2539	20.5447	19.5966	17.8321	19.5329	7.28303	6.84967
FBgn0011576	Cyp4d2	chrX	2176005	2178728	protein_coding	1.42208	1.3045	1.31027	1.77762	1.36474	1.56246	0.472486	0.567901
FBgn0011581	Ms	chr3R	24341550	24343825	protein_coding	0.134754	0.255275	0.138091	0.0655565	0.113899	0.11247	0.0627717	0.0346827
FBgn0011582	Dop1R1	chr3R	14165378	14214810	protein_coding	1.35624	1.22298	1.1034	1.44414	1.61267	1.67699	0.430257	0.566542
FBgn0011584	Trp1	chr2L	10009380	10013170	protein_coding	57.5493	54.5604	57.0449	35.3169	35.2521	33.8559	19.8277	12.4623
FBgn0011586	e(r)	chrX	8904143	8906248	protein_coding	59.6632	49.2511	54.7641	60.8297	56.9184	52.4373	19.1191	20.2862
FBgn0011589	Elk	chr2R	17873938	17926695	protein_coding	0.0112343	0.029648	0.0313194	0.0222628	0.0155229	0.00510627	0.00867243	0.00496854
FBgn0011591	fng	chr3L	20925890	20949512	protein_coding	1.60002	1.30627	1.56473	3.13286	2.70171	3.16555	0.522587	1.08643
FBgn0011592	fra	chr2R	12529052	12564184	protein_coding	41.7666	40.7098	40.6338	13.014	12.5851	13.9022	14.4348	4.74925
FBgn0011596	fzo	chr3R	23201643	23204034	protein_coding	0.607003	0.74914	0.434521	0.419178	0.415532	0.586036	0.210366	0.172996
FBgn0011603	ine	chr2L	4467999	4477022	protein_coding	0.0821469	0.0835575	0.0499213	0.0433159	0.0159802	0.0315695	0.0251835	0.0112613
FBgn0011604	Iswi	chr2R	12636670	12640628	protein_coding	14.9589	14.6138	14.6523	13.6324	13.9182	15.0733	5.18605	5.11677
FBgn0011606	Klp3A	chrX	2599157	2604052	protein_coding	27.1644	27.0909	26.3269	25.5053	25.4735	26.5227	9.45199	9.2869
FBgn0011638	La	chr2L	20348392	20350012	protein_coding	83.1562	72.5536	79.2492	66.7173	62.9977	62.3026	27.4862	22.9647
FBgn0011640	lark	chr3L	7339265	7341893	protein_coding	36.6409	33.64	33.644	36.1114	38.4771	37.2445	12.1634	13.3411
FBgn0011642	Zyx	chr4	1057364	1065001	protein_coding	16.1933	13.7818	16.2703	13.455	13.2661	12.3967	5.41116	4.66283
FBgn0011648	Mad	chr2L	3146055	3159643	protein_coding	8.22874	6.75209	7.44656	10.8124	11.2267	11.2811	2.61896	3.98376
FBgn0011653	mas	chr3L	4161665	4167464	protein_coding	0.0162653	0.00621593	0	0	0	0	0.00250779	0
FBgn0011655	Med	chr3R	31611045	31615375	protein_coding	7.61395	7.25118	6.85796	8.13192	9.14269	9.36798	2.54369	3.18586
FBgn0011656	Mef2	chr2R	9913495	9958858	protein_coding	2.97898	2.92965	2.79405	2.57338	2.59613	2.6632	1.02015	0.93777
FBgn0011659	Mlh1	chr2R	8170273	8172401	protein_coding	7.05567	6.82806	6.42399	5.18691	6.10634	5.16141	2.37898	1.94677
FBgn0011660	Pms2	chr2R	15368073	15371520	protein_coding	7.81759	7.3285	6.758	8.1797	8.1504	8.09118	2.5629	2.91939
FBgn0011661	Moe	chrX	8873011	8898332	protein_coding	157.417	149.858	151.117	119.612	121.591	117.645	53.7149	42.8321
FBgn0011666	msi	chr3R	25516117	25608423	protein_coding	5.04931	6.67298	5.85736	5.69976	5.32505	7.40894	2.07667	2.24361
FBgn0011668	Mst57Da	chr3R	25831574	25831899	protein_coding	0	0.22758	0	0	0	0	0.028191	0
FBgn0011669	Mst57Db	chr3R	25830719	25830914	protein_coding	0	0	0	0	0	0	0	0
FBgn0011670	Mst57Dc	chr3R	25829320	25829698	protein_coding	0.201662	0	0	0	0	0	0.0215458	0
FBgn0011672	Mvl	chr3R	21051382	21060800	protein_coding	14.4443	14.1359	14.5441	8.4527	8.5858	8.38048	5.05874	3.03538
FBgn0011674	insc	chr2R	20821261	20836028	protein_coding	0.517911	0.51555	0.456362	0.253456	0.308489	0.318379	0.174561	0.105222
FBgn0011676	Nos	chr2L	10804273	10837511	protein_coding	0.163213	0.195445	0.19258	0.083979	0.201888	0.13743	0.0650113	0.0489634
FBgn0011692	pav	chr3L	4242733	4246233	protein_coding	21.0651	21.0302	20.7314	19.3146	19.7442	19.6956	7.37075	7.0233
FBgn0011693	Pdh	chr3L	16353232	16354297	protein_coding	0.0412613	0.0624915	0.0338146	0.065053	0.15073	0	0.0162517	0.0227209
FBgn0011694	EbpII	chr2R	25173567	25174230	protein_coding	0	0	0	0	0	0	0	0
FBgn0011695	EbpIII	chr2R	24026171	24027518	protein_coding	0.566978	0.52877	0.840805	0.62426	0.425096	0.251869	0.22808	0.153294
FBgn0011701	repo	chr3R	18236191	18239602	protein_coding	0.0705546	0.00769925	0.0496328	0.0159656	0.111268	0.0183075	0.0145131	0.0153268
FBgn0011703	RnrL	chr2L	10325025	10327943	protein_coding	30.5877	27.5098	27.6549	25.2136	24.8223	25.0769	10.0307	8.98836
FBgn0011704	RnrS	chr2R	11983144	11985393	protein_coding	50.4768	45.116	46.4268	27.3738	24.8885	27.5482	16.614	9.60233
FBgn0011705	rost	chr2L	8985935	8989539	protein_coding	27.0812	25.3259	25.7477	14.2275	13.8175	12.9054	9.1542	4.88212
FBgn0011706	rpr	chr3L	18397534	18398435	protein_coding	6.05588	5.02792	5.89327	1.02703	1.34294	0.985084	1.98479	0.393418
FBgn0011708	Syx5	chr2L	16307345	16309274	protein_coding	33.3232	30.4862	31.1665	21.3347	21.2147	19.7496	11.1177	7.42382
FBgn0011710	2019-09-01	chrX	21358285	21361688	protein_coding	41.1282	37.8469	40.9367	52.336	52.0575	49.475	14.0487	18.3543
FBgn0011715	Snr1	chr3R	5470925	5472754	protein_coding	23.626	19.8889	20.8748	24.0768	24.7337	22.8206	7.52038	8.52844
FBgn0011722	Tig	chr2L	6415178	6423310	protein_coding	134.756	129.509	128.439	43.3215	43.17	43.901	46.0219	15.6064
FBgn0011723	byn	chr3L	11927692	11935919	protein_coding	0	0	0	0.00924232	0	0	0	0.00114353
FBgn0011725	twin	chr3R	24196892	24221965	protein_coding	7.13968	7.64806	6.90885	7.31904	7.573	7.77422	2.54836	2.71306
FBgn0011726	tsr	chr2R	24044452	24046805	protein_coding	770.785	657.69	713.237	711.221	722.116	628.528	250.349	244.823
FBgn0011737	Wee1	chr2L	6911089	6914138	protein_coding	12.6327	12.1338	11.9427	10.5439	10.3214	10.6158	4.30159	3.77082
FBgn0011739	wts	chr3R	30789624	30806619	protein_coding	3.2753	3.50073	3.324	3.22555	3.00176	3.45964	1.18684	1.1676
FBgn0011740	alpha-Man-IIa	chr3R	9412547	9417264	protein_coding	12.2967	10.6548	11.2824	13.1029	11.8782	12.8139	4.00238	4.54161
FBgn0011741	Arp6	chrX	15735773	15737120	protein_coding	29.8711	26.8302	26.0013	19.7713	20.0928	19.1226	9.66938	7.03485
FBgn0011742	Arp2	chrX	16548289	16553968	protein_coding	57.549	51.9144	55.2647	52.536	52.4484	50.3044	19.2839	18.5313
FBgn0011743	Arp53D	chr2R	16774245	16775676	protein_coding	0	0	0	0	0	0.0220957	0	0.0030421
FBgn0011745	Arp1	chr3R	12691742	12694232	protein_coding	38.4122	33.7356	35.5682	43.7604	43.0868	46.1556	12.5979	15.9631
FBgn0011746	ana	chr2R	9062294	9077554	protein_coding	0	0.0486719	0.0124421	0.0119996	0.0117071	0.0275084	0.00753857	0.00641156
FBgn0011747	Ank	chr4	115073	129849	protein_coding	41.6599	38.5618	40.0275	33.3236	32.2713	30.014	14.0837	11.3966
FBgn0011754	PhKgamma	chrX	11695136	11704394	protein_coding	12.916	11.4266	12.2535	6.78284	6.57739	6.16635	4.28196	2.32844
FBgn0011758	B-H1	chrX	17397477	17403278	protein_coding	0	0	0	0	0.0102954	0	0	0.00100215
FBgn0011760	ctp	chrX	4687799	4702034	protein_coding	142.425	123.85	133.705	93.8456	90.8078	82.679	46.7791	31.8336
FBgn0011761	dhd	chrX	5312170	5313125	protein_coding	0	0	0	0	0	0.0469649	0	0.00646605
FBgn0011762	DNApol-alpha50	chr3L	8340313	8344404	protein_coding	2.75969	2.24457	2.65821	1.98339	2.30151	2.36692	0.895374	0.795302
FBgn0011763	Dp	chr2R	13222432	13228202	protein_coding	27.4686	27.0873	27.2677	21.7932	23.1082	23.8005	9.59818	8.22258
FBgn0011766	E2f1	chr3R	21620303	21660871	protein_coding	24.0008	23.3432	22.6497	35.9045	36.3218	36.6612	8.20364	13.0254
FBgn0011768	Fdh	chr3R	10870905	10872381	protein_coding	41.2468	38.0236	38.9729	32.6778	34.8398	32.8626	13.845	11.9589
FBgn0011769	Fdx1	chr3L	9370194	9371238	protein_coding	14.9287	14.0633	13.2729	4.87523	5.74433	5.41022	4.94728	1.90722
FBgn0011770	Gip	chrX	10328876	10329872	protein_coding	12.0959	10.6439	11.904	10.0881	9.06928	8.32486	4.05498	3.27713
FBgn0011771	Hem	chr3L	22284353	22288195	protein_coding	17.3635	17.1982	17.5329	17.7891	17.7538	17.1482	6.11256	6.29009
FBgn0011774	Irbp	chr3R	11410046	11412440	protein_coding	13.5416	12.2254	11.7973	9.2328	8.77216	8.08691	4.3924	3.10963
FBgn0011785	BRWD3	chr3R	24318999	24328619	protein_coding	5.72622	6.36978	6.08991	6.37277	6.55139	8.52566	2.13965	2.6
FBgn0011787	mRpL12	chr3L	8956790	8957584	protein_coding	35.9589	34.7163	36.0342	29.711	30.6616	26.7703	12.5138	10.3464
FBgn0011802	Gem3	chr3L	10459080	10463101	protein_coding	4.44507	4.13005	4.47985	3.24544	3.21677	3.11062	1.53	1.14294
FBgn0011812	Lcp1Psi	chr2R	8432885	8433384	pseudogene	0.128924	0	0.105229	0	0	0	0.0265404	0
FBgn0011817	nmo	chr3L	7979045	8054147	protein_coding	3.91353	4.51191	4.33117	1.96341	2.27172	2.43469	1.50247	0.799261
FBgn0011818	oaf	chr2L	2492954	2498846	protein_coding	3.42233	3.92527	3.54052	3.65754	4.3324	4.89729	1.2814	1.5485
FBgn0011822	Pgcl	chrX	436138	437448	protein_coding	0.181792	0.0592344	0.0212984	0.0410279	0.0237932	0	0.0293442	0.00739231
FBgn0011824	CG4038	chr2R	21095957	21097305	protein_coding	14.15	13.0666	12.8368	11.9783	10.0537	8.63385	4.68772	3.64937
FBgn0011826	Pp2B-14D	chrX	16554626	16560016	protein_coding	12.1308	12.2246	11.8841	11.4077	11.7268	11.9606	4.2521	4.19965
FBgn0011828	Pxn	chr3L	2601454	2630064	protein_coding	0.747728	0.800028	0.655285	0.216276	0.368606	0.358838	0.258487	0.112044
FBgn0011829	Ret	chr2L	21182445	21198762	protein_coding	0.199689	0.195662	0.148549	0.252223	0.258592	0.175856	0.0635937	0.0805898
FBgn0011832	Ser12	chr2L	2250430	2251275	protein_coding	0	0	0	0	0	0	0	0
FBgn0011834	Ser6	chrX	20962604	20963505	protein_coding	0	0	0	0.0331299	0	0	0	0.00409908
FBgn0011836	Taf2	chr3L	9884410	9888683	protein_coding	7.83125	7.27062	7.4986	7.02783	6.88786	6.81137	2.64704	2.47778
FBgn0011837	Tis11	chrX	12659414	12682554	protein_coding	21.4974	21.2856	20.4943	14.9917	14.4407	17.1128	7.41981	5.6166
FBgn0011840	tRNA:Ala-AGC-2-3	chr3R	17620143	17620216	tRNA	0	0	0	0	0	0	0	0
FBgn0011844	tRNA:Asp-GTC-1-10	chr3L	13249546	13249618	tRNA	0	0	0	0	0	0	0	0
FBgn0011845	tRNA:Asp-GTC-1-11	chr3R	24555301	24555373	tRNA	0	0	0	0	0	0	0	0
FBgn0011848	tRNA:Glu-TTC-1-6	chr2R	19727980	19728052	tRNA	0	0	0	0	0	0	0	0
FBgn0011849	tRNA:Glu-TTC-1-5	chr2R	19727459	19727531	tRNA	0	0	0	0	0	0	0	0
FBgn0011850	tRNA:Glu-TTC-1-4	chr2R	19726141	19726213	tRNA	0	0	0	0	0	0	0	0
FBgn0011851	tRNA:Glu-CTC-3-4	chr3L	1397694	1397766	tRNA	0	0	0	0	0	0	0	0
FBgn0011852	tRNA:Glu-CTC-3-5	chr3L	1397931	1398003	tRNA	0	0	0	0	0	0	0	0
FBgn0011853	tRNA:Glu-CTC-3-6	chr3L	1398168	1398240	tRNA	0	0	0	0	0	0	0	0
FBgn0011854	tRNA:Glu-CTC-3-8	chr3L	1401439	1401511	tRNA	0	0	0	0	0	0	0	0
FBgn0011855	tRNA:Glu-CTC-3-9	chr3L	1401780	1401852	tRNA	0	0	0	0	0	0	0	0
FBgn0011858	tRNA:Phe-GAA-1-8	chr3R	16321402	16321475	tRNA	0	0	0	0	0	0	0	0
FBgn0011859	tRNA:Gly-GCC-1-1	chr2L	1938088	1938159	tRNA	0	0	0	0	0	0	0	0
FBgn0011860	tRNA:Gly-GCC-1-2	chr2L	2031691	2031762	tRNA	0	0	0	0	0	0	0	0
FBgn0011861	tRNA:Gly-GCC-1-3	chr2L	7872848	7872919	tRNA	0	0	0	0	0	0	0	0
FBgn0011862	tRNA:Gly-GCC-1-4	chr2L	14518090	14518161	tRNA	0	0	0	0	0	0	0	0
FBgn0011863	tRNA:Gly-GCC-1-5	chr2L	14518306	14518377	tRNA	0	0	0	0	0	0	0	0
FBgn0011864	tRNA:Gly-GCC-1-6	chr2L	14518620	14518691	tRNA	0	0	0	0	0	0	0	0
FBgn0011865	tRNA:Gly-GCC-1-7	chr2L	14530545	14530616	tRNA	0	0	0	0	0	0	0	0
FBgn0011866	tRNA:Gly-GCC-2-1	chr2L	14530853	14530924	tRNA	0	0	0	0	0	0	0	0
FBgn0011867	tRNA:Gly-GCC-1-8	chr2R	16968007	16968078	tRNA	0	0	0	0	0	0	0	0
FBgn0011868	tRNA:Gly-GCC-1-9	chr2R	18639725	18639796	tRNA	0	0	0	0	0	0	0	0
FBgn0011869	tRNA:Gly-GCC-1-10	chr2R	20229480	20229551	tRNA	0	0	0	0	0	0	0	0
FBgn0011870	tRNA:Gly-GCC-1-11	chr2R	20232796	20232867	tRNA	0	0	0	0	0	0	0	0
FBgn0011871	tRNA:Gly-GCC-1-12	chr2R	21161355	21161426	tRNA	0	0	0	0	0	0	0	0
FBgn0011872	tRNA:Gly-GCC-1-13	chr2R	21182855	21182926	tRNA	0	0	0	0	0	0	0	0
FBgn0011877	tRNA:His-GTG-2-1Psi	chr2R	12336732	12336804	pseudogene	0	0	0	0	0	0	0	0
FBgn0011878	tRNA:His-GTG-1-4	chr2R	12336417	12336489	tRNA	0	0	0	0	0	0	0	0
FBgn0011879	tRNA:Ala-TGC-2-1	chr2R	17392214	17392286	tRNA	0	0	0	0	0	0	0	0
FBgn0011880	tRNA:Ile-AAT-1-1	chr2R	6166150	6166224	tRNA	0	0	0	0	2898.42	0	0	282.132
FBgn0011881	tRNA:Ile-AAT-1-3	chr2R	13430281	13430355	tRNA	0	0	0	0	2898.42	0	0	282.132
FBgn0011882	tRNA:Ile-AAT-1-4	chr2R	13430983	13431057	tRNA	0	0	0	0	2898.42	0	0	282.132
FBgn0011883	tRNA:Ile-AAT-1-5	chr2R	13431284	13431358	tRNA	0	0	0	0	2898.42	0	0	282.132
FBgn0011884	tRNA:Ile-AAT-1-6	chr2R	13431776	13431850	tRNA	0	0	0	0	2898.42	0	0	282.132
FBgn0011885	tRNA:Ile-AAT-1-7	chr2R	13432092	13432166	tRNA	0	0	0	0	2898.42	0	0	282.132
FBgn0011887	tRNA:Lys-CTT-1-4	chr2R	6165983	6166056	tRNA	0	0	0	0	0	0	0	0
FBgn0011888	tRNA:Lys-CTT-1-3	chr2R	6164875	6164948	tRNA	0	0	0	0	0	0	0	0
FBgn0011889	tRNA:Lys-CTT-1-2	chr2R	6162680	6162753	tRNA	0	0	0	0	0	0	0	0
FBgn0011890	tRNA:Lys-CTT-1-5	chr2R	6171495	6171568	tRNA	0	0	0	0	0	0	0	0
FBgn0011891	tRNA:Lys-CTT-1-1	chr2R	6142371	6142444	tRNA	0	0	0	0	0	0	0	0
FBgn0011892	tRNA:Lys-CTT-1-6	chr2R	6946807	6946880	tRNA	0	0	0	0	0	0	0	0
FBgn0011893	tRNA:Lys-CTT-1-7	chr2R	6947737	6947810	tRNA	0	0	0	0	0	0	0	0
FBgn0011894	tRNA:Lys-CTT-1-8	chr2R	6948283	6948356	tRNA	0	0	0	0	0	0	0	0
FBgn0011895	tRNA:Lys-CTT-1-9	chr2R	6949132	6949205	tRNA	0	0	0	0	0	0	0	0
FBgn0011896	tRNA:Lys-CTT-1-10	chr2R	13536044	13536117	tRNA	0	0	0	0	0	0	0	0
FBgn0011897	tRNA:Lys-CTT-1-11	chr2R	19802590	19802663	tRNA	0	0	0	0	0	0	0	0
FBgn0011902	tRNA:Lys-TTT-1-1	chr2L	8290726	8290799	tRNA	0	0	0	0	0	0	0	0
FBgn0011904	tRNA:Lys-TTT-2-4	chr3R	6822962	6823035	tRNA	0	0	0	0	0	0	0	0
FBgn0011905	tRNA:Lys-TTT-2-5	chr3R	12131355	12131427	tRNA	0	0	0	0	0	0	0	0
FBgn0011906	tRNA:Leu-CAG-1-1	chr2R	8683214	8683297	tRNA	0	0	0	0	0	0	0	0
FBgn0011909	tRNA:Leu-CAA-2-1	chr2R	13430694	13430815	tRNA	0	0	0	0	0	0	0	0
FBgn0011910	tRNA:Leu-CAA-1-1	chr2R	13432667	13432794	tRNA	0	0	0	0	0	0	0	0
FBgn0011915	tRNA:Met-CAT-1-1	chr2R	11652648	11652721	tRNA	0	0	0	0	0	0	0	0
FBgn0011916	tRNA:Met-CAT-1-2	chr2R	11660562	11660635	tRNA	0	0	0	0	0	0	0	0
FBgn0011919	tRNA:Met-CAT-1-5	chr3R	6496038	6496111	tRNA	0	0	0	0	0	0	0	0
FBgn0011921	tRNA:iMet-CAT-2-1	chr2R	9661224	9661296	tRNA	0	0	0	0	0	0	0	0
FBgn0011927	tRNA:iMet-CAT-1-4	chr3L	14673941	14674013	tRNA	0	0	0	0	0	0	0	0
FBgn0011928	tRNA:iMet-CAT-1-5	chr3L	14674343	14674415	tRNA	0	0	0	0	0	0	0	0
FBgn0011931	tRNA:Asn-GTT-1-6	chr2R	6162518	6162592	tRNA	0	0	0	0	0	0	0	0
FBgn0011932	tRNA:Asn-GTT-1-5	chr2R	6162196	6162270	tRNA	0	0	0	0	0	0	0	0
FBgn0011933	tRNA:Asn-GTT-1-4	chr2R	6162022	6162096	tRNA	0	0	0	0	0	0	0	0
FBgn0011934	tRNA:Asn-GTT-1-8	chr2R	6190371	6190445	tRNA	0	0	0	0	0	0	0	0
FBgn0011935	tRNA:Asn-GTT-1-7	chr2R	6190128	6190202	tRNA	0	0	0	0	0	0	0	0
FBgn0011936	tRNA:Asn-GTT-1-3	chr2R	6153505	6153579	tRNA	0	0	0	0	0	0	0	0
FBgn0011937	tRNA:Asn-GTT-1-2	chr2R	6153185	6153259	tRNA	0	0	0	0	0	0	0	0
FBgn0011938	tRNA:Asn-GTT-1-1	chr2R	6152602	6152676	tRNA	0	0	0	0	0	0	0	0
FBgn0011944	tRNA:Pro-TGG-1-1	chr3R	17618109	17618181	tRNA	0	0	0	0	0	0	0	0
FBgn0011945	tRNA:Pro-TGG-1-2	chr3R	17619960	17620032	tRNA	0	0	0	0	0	0	0	0
FBgn0011948	tRNA:Arg-TCG-3-1	chrX	14016202	14016275	tRNA	0	0	0	0	0	0	0	0
FBgn0011949	tRNA:Arg-TCG-3-2	chrX	14016807	14016880	tRNA	0	0	0	0	0	0	0	0
FBgn0011950	tRNA:Arg-TCG-3-3	chrX	14017009	14017082	tRNA	0	0	0	0	0	0	0	0
FBgn0011951	tRNA:Arg-TCG-3-4	chrX	14017211	14017284	tRNA	0	0	0	0	0	0	0	0
FBgn0011952	tRNA:Arg-TCG-2-1	chrX	14014813	14014886	tRNA	0	0	0	0	0	0	0	0
FBgn0011953	tRNA:Arg-TCG-1-1	chrX	14103718	14103791	tRNA	0	0	0	0	0	0	0	0
FBgn0011954	tRNA:Arg-TCG-2-2	chrX	21232090	21232163	tRNA	0	0	0	0	0	0	0	0
FBgn0011955	tRNA:Arg-ACG-1-5	chr2R	6178583	6178656	tRNA	0	0	0	0	0	0	0	0
FBgn0011956	tRNA:Arg-ACG-1-3	chr2R	6169606	6169679	tRNA	0	0	0	0	0	0	0	0
FBgn0011957	tRNA:Arg-ACG-1-2	chr2R	6161534	6161607	tRNA	0	0	0	0	0	0	0	0
FBgn0011958	tRNA:Arg-ACG-1-1	chr2R	6142164	6142237	tRNA	0	0	0	0	0	0	0	0
FBgn0011959	tRNA:Arg-ACG-1-10	chr3R	8140969	8141042	tRNA	0	0	0	0	0	0	0	0
FBgn0011960	tRNA:Arg-ACG-1-9	chr3R	8140726	8140799	tRNA	0	0	0	0	0	0	0	0
FBgn0011961	tRNA:Arg-ACG-1-8	chr3R	8140475	8140548	tRNA	0	0	0	0	0	0	0	0
FBgn0011962	tRNA:Arg-ACG-1-7	chr3R	8140222	8140295	tRNA	0	0	0	0	0	0	0	0
FBgn0011963	tRNA:Arg-ACG-1-6	chr3R	8139950	8140023	tRNA	0	0	0	0	0	0	0	0
FBgn0011965	tRNA:Arg-TCG-4-1	chr3R	5388227	5388300	tRNA	0	0	0	0	0	0	0	0
FBgn0011966	tRNA:Arg-TCG-2-3	chr3R	8861879	8861952	tRNA	0	0	0	0	0	0	0	0
FBgn0011970	tRNA:Ser-GCT-2-1	chr3R	10278053	10278135	tRNA	0	0	0	0	0	0	0	0
FBgn0011971	tRNA:Ser-GCT-2-2	chr3R	14044524	14044606	tRNA	0	0	0	0	0	0	0	0
FBgn0011974	tRNA:Ser-AGA-1-1	chrX	14070640	14070722	tRNA	0	0	0	0	0	0	0	0
FBgn0011975	tRNA:Ser-CGA-1-1	chrX	14015044	14015126	tRNA	0	0	0	0	0	0	0	0
FBgn0011976	tRNA:Ser-CGA-1-2	chrX	14015444	14015526	tRNA	0	0	0	0	0	0	0	0
FBgn0011977	tRNA:Ser-CGA-1-3	chrX	14103362	14103444	tRNA	0	0	0	0	0	0	0	0
FBgn0011980	tRNA:Ser-AGA-3-1	chrX	14025108	14025190	tRNA	0	0	0	0	0	0	0	0
FBgn0011981	tRNA:Ser-AGA-3-2	chrX	14104648	14104730	tRNA	0	0	0	0	0	0	0	0
FBgn0011982	tRNA:Ser-AGA-2-1	chrX	14025565	14025647	tRNA	0	0	0	0	0	0	0	0
FBgn0011983	tRNA:Ser-AGA-2-2	chrX	14117728	14117810	tRNA	0	0	0	0	0	0	0	0
FBgn0011984	tRNA:Ser-AGA-2-4	chr2L	3173002	3173084	tRNA	0	0	0	0	0	0	0	0
FBgn0011985	tRNA:Ser-AGA-2-3	chr2L	3169581	3169663	tRNA	0	0	0	0	0	0	0	0
FBgn0011986	tRNA:Ser-AGA-2-5	chr3L	5342083	5342165	tRNA	0	0	0	0	0	0	0	0
FBgn0011987	tRNA:SeC-TCA-1-1	chr2R	11357563	11357650	tRNA	0	0	0	0	0	0	0	0
FBgn0011993	tRNA:Thr-AGT-1-5	chr3R	17624564	17624638	tRNA	0	0	0	0	0	0	0	0
FBgn0011994	tRNA:Thr-AGT-1-6	chr3R	17624805	17624879	tRNA	0	0	0	0	0	0	0	0
FBgn0011998	tRNA:Val-CAC-2-2	chr3R	7452059	7452132	tRNA	0	0	0	0	0	0	0	0
FBgn0011999	tRNA:Val-CAC-2-1	chr3R	7451296	7451369	tRNA	0	0	0	0	0	0	0	0
FBgn0012000	tRNA:Val-CAC-2-3	chr3R	7472059	7472132	tRNA	0	0	0	0	0	0	0	0
FBgn0012001	tRNA:Val-CAC-2-4	chr3R	7475902	7475975	tRNA	0	0	0	0	0	0	0	0
FBgn0012002	tRNA:Val-CAC-1-1	chr3R	17617760	17617833	tRNA	0	0	0	0	0	0	0	0
FBgn0012003	tRNA:Val-CAC-2-5	chr3R	19672276	19672349	tRNA	0	0	0	0	0	0	0	0
FBgn0012004	tRNA:Val-CAC-2-6	chr3R	19790121	19790194	tRNA	0	0	0	0	0	0	0	0
FBgn0012009	tRNA:Val-AAC-2-4	chr3L	13433645	13433718	tRNA	0	0	0	0	0	0	0	0
FBgn0012010	tRNA:Val-AAC-2-3	chr3L	13433047	13433120	tRNA	0	0	0	0	0	0	0	0
FBgn0012011	tRNA:Val-AAC-1-1	chr3R	16321689	16321762	tRNA	0	0	0	0	0	0	0	0
FBgn0012016	tRNA:Tyr-GTA-1-3	chr2L	2462592	2462686	tRNA	0	0	0	0	0	0	0	0
FBgn0012017	tRNA:Tyr-GTA-1-2	chr2L	2459923	2460044	tRNA	0	0	0	0	0	0	0	0
FBgn0012018	tRNA:Tyr-GTA-3-1	chr2L	7711475	7711661	tRNA	0	0	0	0	0	0	0	0
FBgn0012024	tRNA:Tyr-GTA-1-8	chr3R	8669080	8669174	tRNA	0	0	0	0	0	0	0	0
FBgn0012025	tRNA:Tyr-GTA-1-7	chr3R	8668611	8668705	tRNA	0	0	0	0	0	0	0	0
FBgn0012026	tRNA:Tyr-GTA-1-6	chr3R	8668115	8668208	tRNA	0	0	0	0	0	0	0	0
FBgn0012027	tRNA:Tyr-GTA-1-5	chr3R	8642700	8642793	tRNA	0	0	0	0	0	0	0	0
FBgn0012028	tRNA:Tyr-GTA-1-4	chr3R	8642332	8642425	tRNA	0	0	0	0	0	0	0	0
FBgn0012034	AcCoAS	chr3L	21270721	21280243	protein_coding	50.2596	47.6331	47.6306	46.0496	46.3075	45.1467	17.0486	16.4209
FBgn0012036	Aldh	chr2L	9387388	9391567	protein_coding	143.682	128.958	135.434	79.4698	78.5104	75.0517	47.7559	27.8078
FBgn0012037	Ance	chr2L	13905644	13909212	protein_coding	4.64795	4.19467	3.96728	0.299081	0.520822	0.338886	1.49749	0.134359
FBgn0012042	AttA	chr2R	14747361	14748215	protein_coding	4.80241	4.00642	4.49304	0.715812	0.759357	0.681696	1.55446	0.256336
FBgn0012051	CalpA	chr2R	19425112	19430564	protein_coding	27.7918	22.9962	26.121	17.0227	15.8293	15.4085	8.98682	5.76842
FBgn0012058	Cdc27	chr3L	7245480	7249340	protein_coding	7.75806	7.47039	7.33932	7.49628	7.29546	7.11481	2.64464	2.61719
FBgn0012344	Dh44	chr3R	9638181	9650706	protein_coding	0.0390906	0.0180374	0.0106925	0.0187346	0.0239557	0.021458	0.007708	0.00760413
FBgn0013263	Trl	chr3L	14747928	14761049	protein_coding	38.5486	39.7905	40.0517	40.6652	39.91	37.487	13.9065	14.0774
FBgn0013269	Fkbp39	chr3R	15331583	15333133	protein_coding	64.9095	58.7082	64.3647	55.8364	53.7748	49.1296	22.0159	18.907
FBgn0013272	Gp150	chr2R	22317661	22329416	protein_coding	152.354	145.817	147.104	85.6648	84.1919	82.2945	52.1866	30.1245
FBgn0013275	Hsp70Aa	chr3R	11954162	11956544	protein_coding	5.48422	5.28659	5.32189	0.758028	0.763865	0.678838	1.88644	0.261605
FBgn0013276	Hsp70Ab	chr3R	11958534	11960909	protein_coding	5.56727	5.37337	5.37137	0.770809	0.802245	0.692866	1.91206	0.268853
FBgn0013277	Hsp70Ba	chr3R	12465452	12467776	protein_coding	3.36869	2.8444	2.96114	0.32623	0.387423	0.213357	1.07149	0.10745
FBgn0013278	Hsp70Bb	chr3R	12505792	12508139	protein_coding	8.23253	8.05262	8.03668	0.89149	0.898286	0.82004	2.85206	0.310643
FBgn0013279	Hsp70Bc	chr3R	12509075	12511461	protein_coding	4.30939	4.07583	3.71009	0.450042	0.467497	0.305894	1.4154	0.143304
FBgn0013300	ProtA	chr2L	14879049	14881652	protein_coding	0	0	0	0	0	0	0	0
FBgn0013301	ProtB	chr2L	14882100	14883721	protein_coding	0	0	0	0	0	0	0	0
FBgn0013303	Nca	chr3L	19991886	19997568	protein_coding	21.3247	18.8479	21.6445	20.4858	19.2989	16.1476	7.23893	6.63639
FBgn0013305	Nmda1	chr2R	12877093	12880230	protein_coding	98.3067	85.2571	93.2226	55.989	56.3001	53.8212	32.3737	19.8176
FBgn0013307	Odc1	chr2R	8004823	8006672	protein_coding	0	0	0	0	0	0	0	0
FBgn0013308	Odc2	chr2R	8007245	8009062	protein_coding	0.189224	0.164364	0.155176	0.128093	0.0247591	0.0244454	0.0594026	0.0216243
FBgn0013323	Ptth	chr2L	575710	576896	protein_coding	4.04549	2.82245	2.92624	0.677381	0.87353	0.454301	1.13685	0.231387
FBgn0013325	RpL11	chr2R	19442341	19443825	protein_coding	2824.37	2418.42	2601.39	2708.5	2847.7	2542.01	916.927	962.291
FBgn0013334	Sap47	chr3R	15935099	15962124	protein_coding	6.67187	6.65088	6.67311	5.50779	5.66903	6.16886	2.34625	2.08261
FBgn0013342	nSyb	chr3L	1630347	1637752	protein_coding	0.0478366	0.0483381	0	0.0252362	0.0472594	0.0578371	0.0110987	0.0156856
FBgn0013343	Syx1A	chr3R	24101599	24105763	protein_coding	9.40762	10.5418	9.84824	8.38658	7.37466	10.1269	3.50572	3.14975
FBgn0013347	TfIIA-S	chr3R	23890387	23891060	protein_coding	57.7017	51.1133	51.5036	60.7134	63.3488	58.5004	18.7447	21.7325
FBgn0013348	TpnC41C	chr2R	5065236	5070210	protein_coding	0.095703	0.0258283	0.0392034	0	0	0.0153585	0.0181804	0.00211453
FBgn0013432	bcn92	chrX	2148462	2149647	protein_coding	14.8335	15.928	14.5696	9.85369	10.2542	10.028	5.32541	3.59795
FBgn0013433	beat-Ia	chr2L	16049964	16081684	protein_coding	0	0	0.00876009	0	0	0	0.00106274	0
FBgn0013435	Cdc2rk	chr2R	10067216	10068702	protein_coding	5.195	3.94791	3.76426	3.4513	3.7759	3.57896	1.50075	1.28731
FBgn0013467	igl	chr2R	15155436	15190292	protein_coding	0	0.0252758	0.0136002	0	0.0152236	0	0.00478092	0.00148187
FBgn0013469	klu	chr3L	10981170	11009188	protein_coding	0.0229556	0.0116985	0.0150269	0.00606253	0.00704349	0.0208606	0.00572474	0.00430777
FBgn0013531	MED20	chr2L	8071811	8072848	protein_coding	8.85772	8.75288	8.69065	6.8983	7.10839	5.82272	3.08493	2.3471
FBgn0013548	l(2)dtl	chr2R	23702476	23705403	protein_coding	4.73156	5.00163	4.86554	5.31441	5.7698	5.97824	1.71536	2.04225
FBgn0013563	Pex1	chr3L	14071891	14076123	protein_coding	3.18506	2.77632	2.98972	2.70422	2.85499	3.00609	1.04691	1.02636
FBgn0013576	mtd	chr3R	5270115	5350443	protein_coding	67.7014	68.469	67.5605	26.88	26.7633	26.5188	23.911	9.582
FBgn0013672	mt:ATPase6	chrmitochondrion_genome	4061	4736	protein_coding	1021.04	730.606	972.395	775.388	693.523	44.2827	317.559	169.541
FBgn0013673	mt:ATPase8	chrmitochondrion_genome	3906	4068	protein_coding	118.474	0	175.664	72.4522	0	0	33.9688	8.96433
FBgn0013674	mt:CoI	chrmitochondrion_genome	1473	3009	protein_coding	1665.54	1349.57	1636.71	1613.06	1454.27	977.864	543.683	475.769
FBgn0013675	mt:CoII	chrmitochondrion_genome	3082	3767	protein_coding	931.381	719.166	917.727	963.756	903.465	672.885	299.93	299.828
FBgn0013676	mt:CoIII	chrmitochondrion_genome	4735	5524	protein_coding	2290.72	1809.99	2306.78	2107.26	1912.5	1114.3	748.802	600.304
FBgn0013678	mt:Cyt-b	chrmitochondrion_genome	10498	11635	protein_coding	637.186	433.886	878.461	848.212	523.965	310.355	228.396	198.679
FBgn0013679	mt:ND1	chrmitochondrion_genome	11720	12659	protein_coding	176.563	126.737	176.126	176.722	155.197	100.694	55.9305	50.8356
FBgn0013680	mt:ND2	chrmitochondrion_genome	239	1263	protein_coding	7.12577	4.05858	9.41586	5.53587	3.66124	1.47162	2.40637	1.24393
FBgn0013681	mt:ND3	chrmitochondrion_genome	5607	5961	protein_coding	1133.91	735.401	1268.15	1166.32	784.362	13.8192	366.092	222.558
FBgn0013683	mt:ND4L	chrmitochondrion_genome	9544	9835	protein_coding	80.7573	58.6456	103.664	55.9492	41.9625	25.7366	28.469	14.5505
FBgn0013684	mt:ND5	chrmitochondrion_genome	6408	8125	protein_coding	168.226	117.795	201.45	149.346	103.25	63.5822	57.0043	37.2825
FBgn0013685	mt:ND6	chrmitochondrion_genome	9970	10495	protein_coding	3.41798	2.0358	3.03328	2.82036	2.02042	1.21486	0.985348	0.712884
FBgn0013686	mt:lrRNA	chrmitochondrion_genome	12734	14058	rRNA	0	0	0	0	0	0	0	0
FBgn0013687	mt:ori	chrmitochondrion_genome	14916	19524	pseudogene	0	0	0	0	0	0	0	0
FBgn0013688	mt:srRNA	chrmitochondrion_genome	14130	14916	rRNA	0	0	0	0	0	0	0	0
FBgn0013689	mt:tRNA:Ala-TGC	chrmitochondrion_genome	5982	6047	tRNA	0	0	0	0	0	0	0	0
FBgn0013690	mt:tRNA:Cys-GCA	chrmitochondrion_genome	1321	1383	tRNA	0	0	0	0	0	0	0	0
FBgn0013691	mt:tRNA:Asp-GTC	chrmitochondrion_genome	3839	3906	tRNA	0	0	0	0	0	0	0	0
FBgn0013692	mt:tRNA:Glu-TTC	chrmitochondrion_genome	6258	6325	tRNA	0	0	0	0	0	0	0	0
FBgn0013693	mt:tRNA:Phe-GAA	chrmitochondrion_genome	6343	6408	tRNA	0	0	0	0	0	0	0	0
FBgn0013694	mt:tRNA:Gly-TCC	chrmitochondrion_genome	5542	5607	tRNA	0	0	0	0	0	0	0	0
FBgn0013695	mt:tRNA:His-GTG	chrmitochondrion_genome	8140	8206	tRNA	0	0	0	0	0	0	0	0
FBgn0013696	mt:tRNA:Ile-GAT	chrmitochondrion_genome	0	65	tRNA	0	0	0	0	0	0	0	0
FBgn0013697	mt:tRNA:Lys-CTT	chrmitochondrion_genome	3767	3838	tRNA	0	0	0	0	0	0	0	0
FBgn0013698	mt:tRNA:Leu-TAG	chrmitochondrion_genome	12669	12734	tRNA	0	0	0	0	0	0	0	0
FBgn0013699	mt:tRNA:Leu-TAA	chrmitochondrion_genome	3011	3077	tRNA	0	0	0	0	0	0	0	0
FBgn0013700	mt:tRNA:Met-CAT	chrmitochondrion_genome	170	239	tRNA	0	0	0	0	0	0	0	0
FBgn0013701	mt:tRNA:Asn-GTT	chrmitochondrion_genome	6125	6190	tRNA	0	0	0	0	0	0	0	0
FBgn0013702	mt:tRNA:Pro-TGG	chrmitochondrion_genome	9903	9964	tRNA	0	0	0	0	0	0	0	0
FBgn0013703	mt:tRNA:Gln-TTG	chrmitochondrion_genome	96	165	tRNA	0	0	0	0	0	0	0	0
FBgn0013704	mt:tRNA:Arg-TCG	chrmitochondrion_genome	6061	6125	tRNA	0	0	0	0	0	0	0	0
FBgn0013705	mt:tRNA:Ser-GCT	chrmitochondrion_genome	6190	6258	tRNA	0	0	0	0	0	0	0	0
FBgn0013706	mt:tRNA:Ser-TGA	chrmitochondrion_genome	11637	11703	tRNA	0	0	0	0	0	0	0	0
FBgn0013707	mt:tRNA:Thr-TGT	chrmitochondrion_genome	9837	9903	tRNA	0	0	0	0	0	0	0	0
FBgn0013708	mt:tRNA:Val-TAC	chrmitochondrion_genome	14057	14130	tRNA	0	0	0	0	0	0	0	0
FBgn0013709	mt:tRNA:Trp-TCA	chrmitochondrion_genome	1263	1329	tRNA	0	0	0	0	0	0	0	0
FBgn0013710	mt:tRNA:Tyr-GTA	chrmitochondrion_genome	1402	1468	tRNA	0	0	0	0	0	0	0	0
FBgn0013717	not	chr3L	18618304	18622129	protein_coding	3.78209	2.98865	3.54595	3.72584	3.39427	3.7029	1.20448	1.3012
FBgn0013718	nuf	chr3L	14190869	14233250	protein_coding	10.423	9.27369	9.7142	3.39149	3.34362	2.86124	3.44086	1.13902
FBgn0013720	pck	chrX	1470665	1472325	protein_coding	17.5409	15.4967	16.479	34.9081	35.3177	33.0508	5.79289	12.3073
FBgn0013725	phyl	chr2R	14427335	14432337	protein_coding	0.225877	0.158925	0.0855309	0.0549776	0.0638161	0.0157508	0.0541957	0.0151826
FBgn0013726	pnut	chr2R	8237270	8240297	protein_coding	46.2378	43.2682	46.2497	42.981	43.5973	40.4996	15.9107	15.1376
FBgn0013732	sced	chr2R	6657325	6660624	protein_coding	1.33487	1.19356	1.28191	1.66881	1.65447	1.79012	0.445986	0.613985
FBgn0013733	shot	chr2R	13864236	13942110	protein_coding	6.3856	7.00498	6.42985	4.44031	4.2968	5.59622	2.33002	1.73812
FBgn0013746	alien	chr2L	8993817	8997379	protein_coding	20.0105	18.151	19.1456	18.1885	16.0396	17.8996	6.70904	6.2761
FBgn0013749	Arf102F	chr4	1124166	1125325	protein_coding	97.9992	85.265	91.2957	74.5271	73.5621	61.6209	32.108	24.8654
FBgn0013750	Arf51F	chr2R	15322500	15325490	protein_coding	128.502	112.455	124.046	72.1779	68.4332	62.3897	42.7083	24.1814
FBgn0013751	Awh	chr3L	3846205	3861692	protein_coding	0	0	0.0123085	0.012216	0.0283692	0	0.00149322	0.00427291
FBgn0013753	Bgb	chr3L	1639710	1640952	protein_coding	13.3122	10.7481	10.0978	14.8102	13.6384	13.7415	3.97872	5.0519
FBgn0013755	Bro	chr3L	1647868	1648612	protein_coding	0	0	0	0.043368	0	0.0495423	0	0.0121867
FBgn0013756	Mtor	chr2R	11852616	11861202	protein_coding	23.635	22.6491	23.0348	19.1873	19.6871	19.9941	8.1253	7.04309
FBgn0013759	CASK	chr3R	21783399	21822674	protein_coding	9.25688	9.75455	9.23008	8.90479	9.10884	9.84981	3.3171	3.34453
FBgn0013762	Cdk5	chr2R	15569527	15571417	protein_coding	11.7535	9.57134	11.1622	10.6779	9.68113	9.07827	3.79555	3.51339
FBgn0013763	Idgf6	chr2R	16691021	16693751	protein_coding	319.708	293.341	301.589	453.396	452.564	453.27	107.083	162.556
FBgn0013764	Chi	chr2R	24031537	24033943	protein_coding	10.8331	10.8732	10.4002	11.3631	12.9505	12.4958	3.76603	4.38693
FBgn0013765	cnn	chr2R	13439313	13450475	protein_coding	22.9826	21.4117	21.9123	12.0158	12.2874	12.3904	7.76614	4.38863
FBgn0013767	Crz	chr3R	14314853	14315716	protein_coding	0.0671829	0	0	0	0	0	0.00717788	0
FBgn0013770	Cp1	chr2R	13960674	13967981	protein_coding	382.271	338.795	359.692	288.663	284.333	270.765	126.446	100.671
FBgn0013771	Cyp6a9	chr2R	14879355	14881372	protein_coding	0.491504	0.583667	0.661098	0.624759	0.666075	0.379937	0.205015	0.194445
FBgn0013772	Cyp6a8	chr2R	14887170	14889010	protein_coding	0.234382	0.137397	0.118332	0.299467	0.115864	0.212435	0.056417	0.0775782
FBgn0013773	Cyp6a22	chr2R	14871365	14873705	protein_coding	0.51164	0.297139	0.319741	0.209162	0.0894825	0.0513451	0.130261	0.0416584
FBgn0013799	Deaf1	chr3L	19818173	19830686	protein_coding	4.38022	4.38879	4.18072	3.78115	3.99047	4.51906	1.51883	1.47844
FBgn0013810	Dhc36C	chr2L	17501400	17525515	protein_coding	0.57581	0.572409	0.627148	0.417971	0.351002	0.458467	0.20851	0.149002
FBgn0013811	Dhc62B	chr3L	1759171	1771758	protein_coding	0.189844	0.190213	0.207818	0.150553	0.162035	0.153555	0.0690571	0.0555412
FBgn0013812	Dhc93AB	chr3R	21024579	21042499	protein_coding	0.0404165	0.0448774	0.0580847	0.0112094	0.0204863	0.0220629	0.0169239	0.00641863
FBgn0013813	Dhc98D	chr3R	28486952	28519398	protein_coding	0.0125566	0.019229	0.0120498	0.00829852	0.00771691	0.00952219	0.00518535	0.00308892
FBgn0013949	Elal	chr3R	24865349	24867651	protein_coding	0	0.0222886	0.128702	0.0741775	0.0286614	0	0.0183746	0.0119677
FBgn0013953	Esp	chr3R	24841934	24850412	protein_coding	0.23455	0.189036	0.17116	0.0176543	0.0239662	0.0236601	0.0692405	0.00777467
FBgn0013954	Fkbp12	chr2R	19290108	19290962	protein_coding	335.915	299.425	306.599	261.091	274.938	242.481	110.176	92.451
FBgn0013972	Gycalpha99B	chr3R	29682502	29685758	protein_coding	0	0.010029	0.0323505	0.0104025	0	0	0.00516697	0.00128708
FBgn0013973	Gycbeta100B	chr3R	31134391	31178278	protein_coding	0	0	0	0	0	0	0	0
FBgn0013981	His4r	chr3R	14625754	14626614	protein_coding	697.144	597.659	643.347	680.944	684.002	564.974	226.566	228.617
FBgn0013983	imd	chr2R	18409795	18413599	protein_coding	17.7282	15.4941	18.4636	13.8208	12.7536	12.4988	6.05334	4.67226
FBgn0013987	MAPk-Ak2	chrX	5759907	5764203	protein_coding	47.8266	45.4035	45.6157	30.7571	32.3766	28.6137	16.268	10.8965
FBgn0013995	Calx	chr3R	20978182	21015613	protein_coding	0.699308	0.821264	0.690251	0.785811	0.587516	0.737755	0.260186	0.255988
FBgn0013997	Nrx-IV	chr3L	12146518	12156990	protein_coding	14.1597	13.397	14.0683	16.1588	15.7452	18.5628	4.87908	6.08762
FBgn0014000	Hf	chr2L	19966726	19967685	protein_coding	0	0	0.034726	0	0.115978	0	0.00421284	0.0112893
FBgn0014002	Pdi	chr3L	15137737	15142840	protein_coding	340.157	321.341	324.943	268.427	274.594	278.234	115.569	98.2476
FBgn0014006	Ask1	chr3R	19879718	19886030	protein_coding	35.7756	33.0244	34.0641	41.1603	40.6719	42.1947	12.0457	14.861
FBgn0014007	Ptp69D	chr3L	12734944	12741568	protein_coding	15.5265	13.7948	14.7168	12.61	11.9946	12.4301	5.15306	4.43911
FBgn0014009	Rab2	chr2R	6696738	6699469	protein_coding	74.5888	61.8828	66.1536	54.5981	54.6772	51.7555	23.6603	19.2032
FBgn0014010	Rab5	chr2L	2359141	2365273	protein_coding	40.0503	40.571	39.2554	34.237	36.7576	39.1856	14.067	13.2091
FBgn0014011	Rac2	chr3L	7432761	7435190	protein_coding	35.9935	32.7599	33.4776	33.3719	31.3594	28.8802	11.965	11.1577
FBgn0014018	Rel	chr3R	9044182	9047977	protein_coding	47.7173	45.3447	45.1218	40.0066	38.6805	39.2838	16.1892	14.1236
FBgn0014019	Rh5	chr2L	12008152	12009832	protein_coding	0.0753043	0.0763568	0.0855562	0.0396606	0.0690069	0.0566894	0.0278835	0.0194291
FBgn0014020	Rho1	chr2R	16102686	16107229	protein_coding	266.802	228.297	250.603	213.355	210.068	181.553	87.1875	71.8418
FBgn0014022	Rlb1	chr3R	9513326	9514827	protein_coding	5.21572	5.63714	4.9784	4.63257	4.40119	3.8857	1.8595	1.53656
FBgn0014023	mRpL47	chr3R	9514821	9515908	protein_coding	21.2212	20.5615	18.9781	17.9479	15.1802	14.4246	7.11667	5.68424
FBgn0014024	Rnp4F	chrX	5318927	5322696	protein_coding	6.54536	6.55036	6.17279	7.59095	8.79799	7.955	2.25959	2.89084
FBgn0014026	RpL7A	chrX	6530896	6533348	protein_coding	2669.3	2400.16	2449.38	2515.67	2613.77	2365.64	879.656	891.379
FBgn0014028	SdhB	chr2R	6807625	6809172	protein_coding	58.7586	55.1656	52.2175	31.3108	31.11	31.5887	19.4462	11.2513
FBgn0014029	2019-09-02	chr3R	20586128	20588356	protein_coding	72.1467	64.0963	68.1254	57.7312	57.5153	53.9511	23.9128	20.1694
FBgn0014031	Spat	chrX	6528947	6530726	protein_coding	0.78373	0.542046	0.681766	0.919566	0.761985	0.580356	0.233589	0.26785
FBgn0014032	Sptr	chrX	8463295	8464438	protein_coding	5.57054	5.04699	4.56742	4.12944	3.77364	3.83716	1.77445	1.40655
FBgn0014033	Sr-CI	chr2L	4121701	4124153	protein_coding	0.141595	0.0540151	0.162661	0.0363356	0.0281229	0	0.0415526	0.0072332
FBgn0014037	Su(Tpl)	chr3L	19889119	19909410	protein_coding	14.6764	15.9515	15.4009	8.63888	8.61011	10.3184	5.41239	3.3276
FBgn0014073	Tie	chr3L	4510697	4532145	protein_coding	0.550396	0.578341	0.424428	0.224733	0.235543	0.257796	0.181936	0.0862263
FBgn0014075	Uggt	chr3L	18872746	18878245	protein_coding	36.8534	34.1293	34.4254	19.4955	19.2272	19.5776	12.3415	6.97912
FBgn0014076	Vm32E	chr2L	11171166	11171665	protein_coding	0	0	0	0	0	0	0	0
FBgn0014092	CG4278	chr2L	16327068	16328131	protein_coding	13.4406	12.2189	11.2125	9.29753	9.35578	8.81089	4.30986	3.27412
FBgn0014127	barr	chr2L	20058162	20061370	protein_coding	11.6679	9.88424	9.94368	11.8205	12.0799	11.6804	3.67733	4.24652
FBgn0014133	bif	chrX	11678969	11694740	protein_coding	34.2472	31.4741	31.0699	33.4026	35.2876	33.609	11.3271	12.1949
FBgn0014135	bnl	chr3R	19794072	19836817	protein_coding	4.30174	4.56937	4.14655	0.40945	0.345072	0.477372	1.52867	0.149973
FBgn0014141	cher	chr3R	17091532	17125389	protein_coding	39.5146	37.6232	36.6896	21.2701	21.1889	22.0333	13.3333	7.72773
FBgn0014143	croc	chr3L	21474132	21476479	protein_coding	0	0.0301866	0	0.010437	0	0	0.00373931	0.00129134
FBgn0014163	fax	chr3L	16402795	16411828	protein_coding	38.8196	37.3947	36.9824	34.0806	33.0886	30.9543	13.2663	11.6993
FBgn0014179	gcm	chr2L	9579497	9581745	protein_coding	0	0.0126751	0.0136403	0.0131529	0	0.0150738	0.0032249	0.00370271
FBgn0014184	Oda	chr2R	12166294	12174264	protein_coding	78.5953	66.5245	71.4359	47.3959	44.7044	40.7179	25.3041	15.8217
FBgn0014189	Hel25E	chr2L	5539325	5542314	protein_coding	86.0152	74.4347	79.3439	80.5839	75.8501	73.3223	28.0361	27.4486
FBgn0014269	prod	chr2R	18969403	18971133	protein_coding	17.7724	16.3251	15.6203	17.2728	16.4184	15.9314	5.81606	5.9287
FBgn0014340	mof	chrX	5873839	5876853	protein_coding	15.1108	13.4834	14.4563	13.4273	13.275	12.8869	5.03847	4.72776
FBgn0014342	mia	chr3R	5548114	5551168	protein_coding	4.30493	4.40609	4.58417	4.18079	4.71069	4.02342	1.56187	1.52975
FBgn0014343	mirr	chr3L	12693638	12710249	protein_coding	0.00760592	0.00581423	0.0410182	0	0	0	0.00650904	0
FBgn0014366	noi	chr3R	5589600	5591459	protein_coding	12.4699	12.7277	12.0799	12.0682	12.9371	11.8233	4.37441	4.38028
FBgn0014368	nol	chr3L	11130834	11131402	protein_coding	0.0848311	0.190179	0.138762	0	0	0.0756174	0.0494556	0.0104109
FBgn0014380	RhoL	chr3R	9497100	9502581	protein_coding	52.8397	46.6821	50.2296	76.9498	77.2775	70.7602	17.5218	26.7851
FBgn0014388	sty	chr3L	3401152	3424935	protein_coding	134.287	125.766	128.982	140.153	137.948	134.266	45.574	49.2542
FBgn0014391	sun	chrX	15847858	15849258	protein_coding	267.185	211.78	211.339	200.576	226.834	188.785	80.419	72.8884
FBgn0014395	tilB	chrX	22449736	22451463	protein_coding	0.397674	0.434766	0.366921	0.274909	0.341665	0.292353	0.140857	0.107522
FBgn0014396	tim	chr2L	3493985	3508119	protein_coding	0.178182	0.164369	0.1637	0.0402329	0.026753	0.021127	0.0592575	0.0104908
FBgn0014411	Vps26	chrX	1873852	1876474	protein_coding	16.4651	14.9917	15.5411	13.6282	13.5865	12.922	5.50161	4.78777
FBgn0014417	CG13397	chr2L	8408887	8411868	protein_coding	15.7381	14.6504	15.6662	12.371	12.8845	11.2059	5.39683	4.32762
FBgn0014427	CG11899	chr3R	29200453	29201770	protein_coding	7.74927	7.12536	8.13133	2.20318	1.79359	1.90506	2.69704	0.709467
FBgn0014454	Acp1	chr2L	7740561	7741537	protein_coding	0	0	0	0	0	0	0	0
FBgn0014455	Ahcy	chrX	15450260	15453167	protein_coding	89.6621	82.0405	81.9648	55.2188	55.6739	55.7874	29.6859	19.9321
FBgn0014464	Cp7Fa	chrX	8470887	8473087	protein_coding	0	0	0	0	0	0.0316316	0	0.00435498
FBgn0014465	Cp7Fb	chrX	8473836	8476071	protein_coding	0	0	0	0.0118645	0	0	0	0.00146797
FBgn0014466	Cp7Fc	chrX	8477116	8478320	protein_coding	0	0	0	0	0	0	0	0
FBgn0014469	Cyp4e2	chr2R	8444559	8447164	protein_coding	10.1194	8.78208	9.43913	0.769061	1.07448	1.06067	3.31415	0.345775
FBgn0014848	Eig71Eh	chr3L	15658935	15659441	protein_coding	0	0	0	0	0	0	0	0
FBgn0014849	Eig71Ei	chr3L	15659706	15660351	protein_coding	0	0	0	0	0	0	0	0
FBgn0014850	Eig71Ej	chr3L	15660548	15661015	protein_coding	0	0	0	0	0	0	0	0
FBgn0014851	Eig71Ek	chr3L	15661247	15661809	protein_coding	0	0	0	0	0	0	0	0
FBgn0014857	His3.3A	chr2L	5055057	5056149	protein_coding	192.81	164.575	178.012	106.319	108.026	103.796	62.5822	37.9603
FBgn0014859	Hr38	chr2L	20683461	20714588	protein_coding	0.0530669	0.0314143	0.087098	0.081027	0.0451337	0.0482672	0.0201275	0.0210639
FBgn0014861	Mcm2	chr3R	8264969	8267924	protein_coding	15.2166	13.5034	13.6861	12.5557	12.1609	11.515	4.95881	4.32259
FBgn0014863	Mlp84B	chr3R	7112849	7117732	protein_coding	0.402528	0.535095	0.451442	0.448188	0.489945	0.518528	0.164058	0.174534
FBgn0014865	Mtk	chr2R	15408845	15409113	protein_coding	3.9775	2.12379	3.82745	4.64772	4.61764	2.57799	1.15237	1.37947
FBgn0014868	Ost48	chrX	9156928	9158515	protein_coding	125.264	111.437	117.162	91.1305	91.5849	81.883	41.4011	31.4637
FBgn0014869	Pglym78	chr3R	29148247	29149901	protein_coding	111.825	101.169	107.382	32.5537	33.4711	30.1083	37.5068	11.4311
FBgn0014870	Psi	chr2R	16861320	16867714	protein_coding	8.176	7.83009	7.49248	7.74175	8.01512	7.64348	2.75243	2.7904
FBgn0014877	Roe1	chr2R	13554076	13555606	protein_coding	17.1811	15.2049	16.0186	10.7899	10.627	10.5841	5.66244	3.82664
FBgn0014879	Set	chr3R	15263551	15265253	protein_coding	48.7907	45.0405	47.3648	51.0534	49.8023	45.0904	16.5383	17.3724
FBgn0014903	CG14630	chrX	1031495	1033165	protein_coding	2.63693	1.3557	1.09022	1.53276	1.3359	1.4292	0.581928	0.516451
FBgn0014906	Hydr2	chr2L	3163644	3169462	protein_coding	49.7306	43.3372	45.1748	31.5743	30.7971	28.4416	16.162	10.8202
FBgn0014930	CG2846	chr3R	7912016	7913290	protein_coding	25.1082	23.4473	24.0001	14.9068	15.8715	14.4588	8.49868	5.37998
FBgn0014931	CG2678	chr3R	7913850	7916550	protein_coding	6.76827	6.43553	6.65117	3.97365	3.89751	4.76538	2.32721	1.52712
FBgn0014949	btn	chr3R	22586148	22586625	protein_coding	120.181	119.496	114.934	147.888	136.276	135.017	41.586	50.1518
FBgn0015000	betaggt-I	chr2L	4945578	4948324	protein_coding	22.8225	19.2572	20.5611	18.0957	16.7176	16.1693	7.31823	6.09239
FBgn0015001	iotaTry	chr2R	11356719	11357537	protein_coding	0.384801	0.254325	0.157627	0.151417	0.219087	0.259614	0.0917393	0.0758036
FBgn0015008	Actn3	chr3R	16975884	16977795	protein_coding	0	0	0	0	0	0	0	0
FBgn0015010	Ag5r	chrX	14784663	14786551	protein_coding	0.254071	0.111073	0.177521	0.0284279	0.065884	0.0208564	0.0624404	0.0128019
FBgn0015011	AhcyL2	chr3R	16978438	16982158	protein_coding	0.0803415	0.0412447	0.0131837	0	0	0.0163505	0.0152923	0.00225111
FBgn0015019	CCT3	chr3R	16647604	16649978	protein_coding	61.1938	59.1921	60.4743	54.9539	54.9072	56.8758	21.2068	19.9745
FBgn0015024	CkIalpha	chrX	12653625	12657834	protein_coding	17.2472	19.4491	18.6672	16.5866	15.5702	17.6962	6.51657	6.0042
FBgn0015025	CkIIalpha-i1	chr3L	15816978	15818621	protein_coding	4.19356	3.30343	3.05025	3.33177	3.0892	2.91895	1.2273	1.11481
FBgn0015031	cype	chr2L	5327226	5327969	protein_coding	187.069	135.854	156.239	167.864	172.849	139.499	55.7697	56.8005
FBgn0015032	Cyp4c3	chr3R	30894037	30900688	protein_coding	0	0.0127135	0.0136821	0.013193	0.0153149	0	0.00323473	0.00312309
FBgn0015033	Cyp4d8	chr3L	7493556	7496179	protein_coding	0	0	0	0.0164788	0	0.0188788	0	0.00463808
FBgn0015034	Cyp4e1	chr2R	8447450	8449745	protein_coding	0.126947	0.12438	0.0297566	0.0143439	0.066595	0	0.0325804	0.00825709
FBgn0015035	Cyp4e3	chr2L	9747838	9750071	protein_coding	0	0	0	0	0	0	0	0
FBgn0015036	Cyp4ae1	chrX	2179006	2180998	protein_coding	1.19421	0.843277	0.979762	1.08355	0.935235	0.923322	0.350911	0.352222
FBgn0015037	Cyp4p1	chr2R	9240040	9242139	protein_coding	1.11908	1.07298	1.2821	0.0305155	0.0708303	0.0349645	0.408017	0.0154841
FBgn0015038	Cyp9b1	chr2R	7127837	7129808	protein_coding	0.0183753	0	0	0	0	0	0.00196323	0
FBgn0015039	Cyp9b2	chr2R	7130276	7132139	protein_coding	0	0	0	0	0	0	0	0
FBgn0015040	Cyp9c1	chr2R	24631062	24632923	protein_coding	27.4693	25.7762	25.6899	6.78365	6.09172	7.48839	9.24443	2.46328
FBgn0015075	Ddx1	chr3L	22263368	22266017	protein_coding	10.3147	9.33794	9.39469	9.53687	9.94121	9.99511	3.39848	3.52376
FBgn0015218	eIF4E1	chr3L	9399617	9402460	protein_coding	103.882	98.9267	98.4075	85.5819	80.9755	84.819	35.2917	30.1487
FBgn0015221	Fer2LCH	chr3R	30387803	30390584	protein_coding	2.52057	2.74262	3.26281	1.67462	1.48611	1.67697	1.00487	0.582737
FBgn0015222	Fer1HCH	chr3R	30385572	30388178	protein_coding	315.832	288.055	304.718	198.256	200.981	187.001	106.393	69.8392
FBgn0015229	glec	chr3R	21850693	21856266	protein_coding	1.87257	1.49841	1.72537	2.99999	3.05991	3.81438	0.594996	1.19419
FBgn0015230	Glut3	chr3R	16788310	16790021	protein_coding	0	0	0	0	0	0	0	0
FBgn0015239	Hr78	chr3L	21494018	21497494	protein_coding	10.1224	8.16805	9.11467	13.482	13.6612	12.2954	3.19905	4.69069
FBgn0015240	Hr96	chr3R	25025234	25029351	protein_coding	4.01581	3.70494	4.2449	3.00212	3.07319	3.26726	1.40297	1.12042
FBgn0015245	Hsp60A	chrX	11108481	11112308	protein_coding	93.7278	85.22	87.8861	47.0669	47.0556	45.4543	31.2325	16.6619
FBgn0015247	Diap2	chr2R	15932169	15934825	protein_coding	37.67	36.3499	35.7632	33.5369	32.8279	33.2593	12.8661	11.924
FBgn0015268	Nap1	chr2R	23905174	23907294	protein_coding	65.6763	61.6908	62.1211	75.6469	76.8923	70.4138	22.1951	26.5388
FBgn0015269	Nf1	chr3R	25983012	25995737	protein_coding	3.23636	3.83393	3.63458	2.86719	2.5884	3.79778	1.26163	1.12958
FBgn0015270	Orc2	chr3R	13964884	13967075	protein_coding	3.67259	3.29555	2.96138	3.69502	3.56259	3.64637	1.15988	1.30598
FBgn0015271	Orc5	chr2L	13829836	13831576	protein_coding	5.60672	5.60237	6.33226	6.72658	7.04892	7.25498	2.06122	2.51726
FBgn0015277	Pi3K59F	chr2R	23560491	23564045	protein_coding	7.79949	6.69192	7.61763	7.34418	7.39472	7.68839	2.5864	2.687
FBgn0015278	Pi3K68D	chr3L	11774649	11790013	protein_coding	8.48322	8.40134	8.64503	9.48024	9.87211	9.74854	2.99584	3.47608
FBgn0015279	Pi3K92E	chr3R	20628971	20634732	protein_coding	10.7496	11.1271	10.8885	12.5434	11.8371	14.9847	3.8478	4.76726
FBgn0015282	Rpt2	chr3R	23929872	23931558	protein_coding	56.0048	51.2048	51.2966	47.7043	46.3977	45.7783	18.5496	16.7214
FBgn0015283	Rpn10	chr3L	21536999	21538582	protein_coding	47.8082	43.9255	45.0896	34.9138	34.9022	33.8133	16.0192	12.3725
FBgn0015286	Rala	chrX	3704609	3719635	protein_coding	17.62	16.7607	17.2065	10.7486	10.4166	9.0535	6.04617	3.59032
FBgn0015288	RpL22	chrX	762559	765130	protein_coding	1517.05	1345.03	1415.37	1390.13	1455.82	1426.21	500.404	510.065
FBgn0015295	Shark	chr2R	16199425	16202884	protein_coding	6.0646	6.70801	6.20431	6.57979	7.37327	7.36485	2.23157	2.5458
FBgn0015296	Shc	chr3L	9427009	9428671	protein_coding	27.1106	25.5464	24.9039	28.6224	28.5099	26.1302	9.08229	9.91409
FBgn0015298	Srp19	chr3L	7347309	7348034	protein_coding	37.1749	34.8519	34.3795	26.7325	26.983	22.0065	12.4598	8.96389
FBgn0015299	Ssb-c31a	chr2L	8211346	8211938	protein_coding	117.337	100.836	111.376	104.2	102.851	97.2491	38.539	36.293
FBgn0015300	Ssl	chr2R	24499242	24500267	protein_coding	0	0	0	0	0	0	0	0
FBgn0015316	Try29F	chr2L	8998536	8999816	protein_coding	1.44651	1.21649	1.58022	1.06011	0.880012	0.724122	0.496944	0.316521
FBgn0015320	Ubc2	chr2L	10765009	10768006	protein_coding	41.3127	39.1852	40.9436	35.4322	36.3798	33.2403	14.235	12.5016
FBgn0015321	Ubc4	chr3L	9698335	9700481	protein_coding	35.902	33.0863	33.669	29.1928	29.8416	24.9336	12.0189	9.94955
FBgn0015331	abs	chr3R	4233046	4235041	protein_coding	5.63553	5.7823	5.89678	7.10195	6.22363	6.38833	2.03375	2.36405
FBgn0015336	CG15865	chrX	16660897	16664455	protein_coding	0.505204	0.552478	0.400354	0.427817	0.400798	0.40358	0.170983	0.147511
FBgn0015338	CG5861	chr2L	16305800	16307298	protein_coding	75.1877	65.5018	68.0425	38.4937	38.8282	32.5571	24.4017	13.0247
FBgn0015351	CG14906	chr3R	16649980	16651157	protein_coding	9.60951	8.13143	9.48454	5.90013	6.02659	5.95035	3.18459	2.13587
FBgn0015359	CG2034	chr3L	2257455	2258922	protein_coding	18.8331	15.7615	15.8823	14.8166	17.9892	15.5243	5.89136	5.72165
FBgn0015360	oxt	chr3L	2258838	2262664	protein_coding	7.45748	6.75322	6.85412	6.22995	6.43936	6.58999	2.46482	2.30492
FBgn0015371	chn	chr2R	15115235	15144783	protein_coding	3.26434	3.54147	2.9817	3.88105	4.0702	3.94017	1.14919	1.41886
FBgn0015372	RabX1	chr2R	23519838	23523613	protein_coding	3.88744	4.01316	4.16031	2.69941	2.42649	3.09285	1.41717	0.996004
FBgn0015376	cutlet	chr2L	3707229	3711748	protein_coding	2.00267	1.92687	2.08504	2.61453	2.33755	2.6024	0.705604	0.90932
FBgn0015379	dod	chrX	21345357	21346858	protein_coding	12.9184	10.8191	10.1813	11.0579	10.0824	10.0837	3.95557	3.73789
FBgn0015380	drl	chr2L	19190341	19208621	protein_coding	0.0581943	0.0815066	0.0875629	0.0307288	0.071388	0.0704746	0.0269368	0.0204537
FBgn0015381	dsf	chr2L	5925936	5939261	protein_coding	0.0793093	0.103021	0.165961	0.141764	0.0913463	0.191467	0.0413688	0.0527926
FBgn0015391	glu	chr2L	16733616	16738388	protein_coding	17.8748	16.095	16.8403	13.0396	13.4364	12.7039	5.9465	4.67031
FBgn0015393	hoip	chr2L	9699790	9700459	protein_coding	86.0559	72.2155	79.3936	79.3186	81.395	77.7708	27.7716	28.4442
FBgn0015396	jumu	chr3R	10350181	10361612	protein_coding	15.4384	14.5406	14.6726	12.7855	12.495	12.6766	5.23067	4.54347
FBgn0015399	kek1	chr2L	12816999	12822787	protein_coding	8.94106	8.40779	8.28696	15.0189	15.4211	14.816	3.00212	5.39918
FBgn0015400	kek2	chr2L	11581936	11626883	protein_coding	0.00414609	0	0.00340368	0.00657399	0	0	0.000855895	0.000813384
FBgn0015402	ksr	chr3R	5478389	5483906	protein_coding	4.47866	4.42947	4.80149	4.88014	4.98256	5.93665	1.6097	1.90616
FBgn0015477	Rme-8	chr2R	9167762	9177261	protein_coding	25.9415	24.7544	24.9971	22.6894	22.514	23.0471	8.87058	8.1719
FBgn0015509	Cul1	chr2R	7916855	7921579	protein_coding	29.6948	28.3838	28.6929	34.5849	34.3	34.0007	10.1695	12.299
FBgn0015513	mbc	chr3R	23781764	23801634	protein_coding	32.739	35.6026	33.3051	34.9574	34.0262	40.623	11.9485	13.2302
FBgn0015519	nAChRalpha3	chrX	8276199	8367169	protein_coding	0.0152142	0.017356	0.00621575	0	0	0.0073868	0.00452951	0.001017
FBgn0015520	nonA-l	chr3R	16640204	16643112	protein_coding	4.3664	3.97061	3.96463	4.77904	5.17731	5.0026	1.43934	1.78401
FBgn0015521	RpS21	chr2L	2856069	2857029	protein_coding	4387.49	3491.14	3753.26	3598.81	3877.79	3068.79	1356.55	1245.24
FBgn0015522	olf186-M	chr2R	17846698	17848444	protein_coding	3.76351	3.38784	3.46593	4.28972	4.18293	3.67825	1.24223	1.44434
FBgn0015524	otp	chr2R	20883624	20903414	protein_coding	0	0	0.0109155	0	0	0	0.00132423	0
FBgn0015527	peng	chrX	21346502	21349843	protein_coding	22.791	21.0024	22.6034	25.7441	26.0168	25.2934	7.77881	9.20008
FBgn0015543	snoRNA:Me28S-A1322	chr2R	11893122	11893195	snoRNA	0	0	0	0	0	0	0	0
FBgn0015544	spag	chr2R	24159383	24161503	protein_coding	6.24021	5.27725	6.47145	4.6588	4.31329	3.97233	2.10551	1.54318
FBgn0015546	spel1	chr2L	14362068	14366840	protein_coding	7.83018	7.30892	7.86816	9.18745	9.42715	9.64811	2.6965	3.38271
FBgn0015550	tap	chr3L	17359681	17361811	protein_coding	0	0	0.0120611	0.0116327	0	0	0.00146321	0.00143929
FBgn0015553	tos	chr2L	18679630	18682075	protein_coding	3.25609	3.422	3.38235	3.14018	3.06449	3.2716	1.18211	1.13725
FBgn0015558	tty	chrX	21328612	21339676	protein_coding	1.42317	1.29342	1.68518	0.410341	0.311393	0.337507	0.516713	0.127549
FBgn0015561	unpg	chr2R	9195204	9199870	protein_coding	0.0191614	0	0	0	0	0	0.00204722	0
FBgn0015568	alpha-Est1	chr3R	7545732	7549124	protein_coding	10.003	9.13853	9.70894	5.56939	5.54448	5.60758	3.3786	2.00083
FBgn0015569	alpha-Est10	chr3R	7486582	7493845	protein_coding	5.31381	5.01244	4.82416	3.50897	3.36316	3.44777	1.77389	1.23621
FBgn0015570	alpha-Est2	chr3R	7541809	7545230	protein_coding	0.129368	0.147964	0.0796076	0.102356	0.0297051	0.058654	0.0418083	0.0236311
FBgn0015571	alpha-Est3	chr3R	7538971	7541631	protein_coding	4.18022	4.02066	3.47769	4.07625	3.32298	3.87478	1.36657	1.36128
FBgn0015572	alpha-Est4	chr3R	7536686	7538615	protein_coding	0.276178	0.154326	0.347414	0.131058	0.169014	0.116804	0.090771	0.0487487
FBgn0015574	alpha-Est6	chr3R	7524566	7528777	protein_coding	0.0174078	0	0.0714096	0.0550807	0	0.0157803	0.010523	0.0089876
FBgn0015575	alpha-Est7	chr3R	7519562	7523753	protein_coding	19.7667	19.1003	18.9167	23.8508	22.1029	23.4894	6.77281	8.33648
FBgn0015576	alpha-Est8	chr3R	7509342	7515670	protein_coding	0.0923666	0.0705257	0.0379006	0	0	0.0209636	0.0232027	0.00288623
FBgn0015577	alpha-Est9	chr3R	7493920	7505098	protein_coding	6.62478	6.05908	6.07244	2.54264	2.7004	2.50121	2.19504	0.921814
FBgn0015582	dare	chr2R	11290993	11293174	protein_coding	8.46439	6.74187	7.46583	6.14462	7.36126	6.11455	2.64521	2.31864
FBgn0015583	Acp29AB	chr2L	8392455	8393222	protein_coding	0	0.0397978	0	0	0	0	0.00492988	0
FBgn0015584	Acp53Ea	chr2R	16749802	16750335	protein_coding	0	0	0.199422	0	0	0	0.0241932	0
FBgn0015585	Acp63F	chr3L	3815838	3816354	protein_coding	0	0	0.281842	0.133412	0.15278	0.301979	0.0341921	0.0729543
FBgn0015586	Acp76A	chr3L	19050756	19052026	protein_coding	0.115853	0.0880037	0.0237497	0.0457334	0	0	0.0261604	0.00565848
FBgn0015589	Apc	chr3R	28832300	28844748	protein_coding	8.58272	8.78886	8.6988	9.68464	9.71876	11.6202	3.061	3.74413
FBgn0015591	AstA	chr3R	24760529	24765071	protein_coding	0	0.0530709	0.0186965	0	0	0	0.00884225	0
FBgn0015600	toc	chr2L	3068344	3144786	protein_coding	0.297115	0.258279	0.294618	0.289811	0.184282	0.21313	0.0994799	0.083139
FBgn0015602	BEAF-32	chr2R	14770468	14772630	protein_coding	24.1487	22.6123	21.8717	21.3247	22.3633	19.1599	8.03452	7.4532
FBgn0015609	CadN	chr2L	17647052	17778340	protein_coding	0.00818946	0.00626941	0.00224145	0.00649411	0	0.00248371	0.00192351	0.00114545
FBgn0015614	CanB2	chr2R	7786009	7789053	protein_coding	40.8558	37.0614	38.7357	30.3615	28.8381	26.13	13.6553	10.1612
FBgn0015615	SMC3	chrX	16588995	16593439	protein_coding	13.1021	12.3253	12.4131	12.7631	13.0426	12.8822	4.43253	4.62231
FBgn0015618	Cdk8	chr3L	9837079	9838670	protein_coding	5.02251	4.03686	4.65912	5.43561	5.91163	4.93858	1.6019	1.92791
FBgn0015621	Clp	chr2L	819963	821209	protein_coding	10.856	11.1045	10.556	11.3868	10.9789	9.61599	3.81603	3.80146
FBgn0015622	Cnx99A	chr3R	29315253	29319644	protein_coding	68.9926	63.737	67.4226	49.4879	47.7401	49.2649	23.446	17.5527
FBgn0015623	Cpr	chr2L	6338835	6346280	protein_coding	48.6969	46.0526	47.8637	22.2508	21.539	21.2171	16.7142	7.77078
FBgn0015625	CycB3	chr3R	24867933	24870816	protein_coding	2.95277	3.57099	3.50051	3.91178	3.70993	5.09829	1.1825	1.54704
FBgn0015663	Dot	chr2L	3619096	3621573	protein_coding	2.26243	2.02212	2.13325	1.57756	1.41907	1.30745	0.751005	0.513327
FBgn0015664	Dref	chr2L	9964146	9967229	protein_coding	19.2923	18.4704	18.9152	18.8451	18.017	18.9326	6.64392	6.69204
FBgn0015714	Cyp6a17	chr2R	14873952	14875739	protein_coding	7.53369	7.06292	6.75523	2.62382	2.43991	2.65926	2.49933	0.928262
FBgn0015721	ktub	chr2R	21101927	21123704	protein_coding	0.123137	0.0563912	0.0202012	0.0389872	0.0339545	0.0335206	0.0225922	0.012744
FBgn0015737	Hmu	chr3R	27288768	27291592	protein_coding	14.5191	17.2312	15.0112	11.1407	12.198	18.9671	5.50682	5.17712
FBgn0015754	Lis-1	chr2R	16178825	16185103	protein_coding	21.6639	20.2064	20.2517	23.9841	22.7107	24.1742	7.27449	8.50642
FBgn0015756	RpL9	chr2L	11002757	11004189	protein_coding	2799.19	2497.88	2602.31	2657.88	2729.74	2569.53	924.191	948.334
FBgn0015765	p38a	chr3R	24150415	24152321	protein_coding	20.0093	17.2372	18.5116	11.9222	10.9994	10.9221	6.5188	4.04952
FBgn0015766	Msr-110	chr3L	5566918	5577348	protein_coding	6.20847	5.95239	5.78635	0.250878	0.362642	0.256828	2.10264	0.1017
FBgn0015770	MstProx	chr3R	7365938	7369305	protein_coding	0	0	0	0	0	0	0	0
FBgn0015772	Nak	chr2L	18957731	18968744	protein_coding	5.78491	6.08635	5.51797	4.73658	4.78425	5.62832	2.04142	1.82664
FBgn0015773	NetA	chrX	14604011	14653928	protein_coding	0.0184739	0.0282332	0.0303277	0.00731551	0.0254997	0.0167714	0.00915035	0.00569633
FBgn0015774	NetB	chrX	14686037	14749376	protein_coding	0.640547	0.730026	0.546284	0.604069	0.679336	0.576335	0.22514	0.220215
FBgn0015776	nrv1	chr2L	6778554	6786861	protein_coding	113.262	100.279	104.843	60.6108	65.535	64.418	37.2421	22.7474
FBgn0015777	nrv2	chr2L	6789769	6798862	protein_coding	25.0478	22.9125	23.7467	21.7634	21.7839	22.8807	8.39524	7.96335
FBgn0015778	rin	chr3R	13647003	13654527	protein_coding	18.1878	20.8467	19.1539	17.761	18.0371	24.2674	6.84923	7.29435
FBgn0015781	P5cr	chr3R	19028930	19030159	protein_coding	7.12734	5.9355	6.80174	3.80593	5.07052	3.70743	2.3219	1.4749
FBgn0015789	Rab10	chrX	20251337	20254691	protein_coding	35.8785	33.5306	34.0276	31.5168	31.505	27.7471	12.1149	10.7864
FBgn0015790	Rab11	chr3R	21111407	21116146	protein_coding	128.932	112.851	120.962	109.014	110.001	95.8081	42.4291	37.3862
FBgn0015791	Rab14	chr2L	14355144	14358764	protein_coding	19.0468	17.8857	18.1979	17.0955	17.5273	17.1333	6.45824	6.18017
FBgn0015793	Rab19	chr3L	8297017	8298506	protein_coding	11.1456	10.2481	10.7744	13.1227	13.3588	12.5463	3.76738	4.65134
FBgn0015794	Rab18	chrX	5670826	5671812	protein_coding	26.9573	25.3642	27.1182	27.087	24.6501	25.9867	9.31197	9.32865
FBgn0015795	Rab7	chr3R	23993007	23995452	protein_coding	51.1922	49.5551	50.8355	46.2079	45.731	43.8228	17.7752	16.2021
FBgn0015797	Rab6	chr2L	12107220	12109116	protein_coding	33.7551	32.9214	32.1199	26.8638	26.9207	28.7808	11.5812	9.90674
FBgn0015799	Rbf	chrX	797089	801479	protein_coding	7.11898	7.76569	7.61092	8.31025	8.36055	10.0909	2.64589	3.23132
FBgn0015801	Reg-5	chr2R	24788007	24793410	protein_coding	36.658	36.7971	35.8606	19.2608	20.0175	20.8976	12.8252	7.20874
FBgn0015803	RtGEF	chr2L	20350433	20365254	protein_coding	12.2238	11.462	12.0802	13.4229	13.3586	14.1415	4.19136	4.90809
FBgn0015805	HDAC1	chr3L	4626733	4629467	protein_coding	28.7692	27.2774	26.5947	22.0674	22.8301	23.0872	9.67904	8.13123
FBgn0015808	ScpX	chr2L	18831228	18833630	protein_coding	25.1954	22.8874	23.3769	15.0494	16.0564	14.6944	8.36304	5.44805
FBgn0015818	Spx	chrX	6255821	6257596	protein_coding	3.16857	3.68046	4.20762	3.0535	3.05296	4.28794	1.3049	1.26533
FBgn0015828	TfIIEalpha	chr3L	11682037	11683805	protein_coding	20.1046	19.1091	18.5869	18.7417	18.9453	18.5039	6.77	6.71059
FBgn0015829	TfIIEbeta	chr3L	4287037	4288349	protein_coding	13.9056	12.2757	11.3926	9.53146	10.0189	8.70885	4.38843	3.35356
FBgn0015831	Rtnl2	chr3R	7528863	7530241	protein_coding	0.0785087	0.0891879	0.0965233	0.123763	0.143385	0.0353837	0.0311458	0.0341416
FBgn0015834	eIF3i	chr2L	4966366	4967775	protein_coding	224.222	203.916	210.435	163.729	166.844	164.403	74.745	59.1331
FBgn0015838	Vang	chr2R	9103237	9106796	protein_coding	18.672	17.1026	18.2021	29.4557	29.0699	25.3452	6.3217	9.96363
FBgn0015872	Drip	chr2R	11411202	11429645	protein_coding	0	0	0.0242398	0	0.0270583	0	0.00294069	0.00263385
FBgn0015903	apt	chr2R	23564890	23599526	protein_coding	1.83956	1.89484	1.47515	3.18878	3.19801	3.47741	0.61022	1.1846
FBgn0015904	ara	chr3L	12580671	12596018	protein_coding	0.0207457	0.0158363	0	0	0	0.0188288	0.00417818	0.00259232
FBgn0015905	ast	chr2L	1077947	1080803	protein_coding	10.8011	9.81484	10.0564	9.98443	10.3214	10.0208	3.5898	3.61968
FBgn0015919	caup	chr3L	12609630	12621798	protein_coding	0	0	0	0	0	0	0	0
FBgn0015924	crq	chr2L	448253	453024	protein_coding	81.6775	78.2153	79.6824	63.2383	60.8662	59.8848	28.0821	21.9939
FBgn0015925	csul	chr2R	16264651	16266959	protein_coding	12.9354	11.2324	11.7115	9.34234	9.67804	8.62909	4.19422	3.286
FBgn0015926	dah	chrX	15328341	15331002	protein_coding	10.3087	8.89042	9.54472	8.69067	9.40276	9.67642	3.36061	3.32277
FBgn0015929	dpa	chr2R	7496701	7500145	protein_coding	14.8055	13.6319	14.0094	12.8916	12.6304	12.9118	4.97003	4.60216
FBgn0015946	grim	chr3L	18302718	18304417	protein_coding	0	0	0	0	0	0	0	0
FBgn0015949	hrg	chr2R	19663918	19669832	protein_coding	34.3868	32.1603	33.4284	20.6247	21.0008	19.7136	11.7131	7.3102
FBgn0016013	Faa	chr3L	4072031	4073954	protein_coding	0.0235281	0	0	0.0557773	0.0215693	0.042591	0.00251376	0.0148646
FBgn0016031	lama	chr3L	5343618	5355923	protein_coding	4.87662	5.49297	5.27358	3.94057	3.89754	4.06126	1.84123	1.42609
FBgn0016032	lbm	chr2R	7049237	7051964	protein_coding	10.3214	8.48621	9.21185	12.3633	12.8033	11.6672	3.27151	4.38227
FBgn0016034	mael	chr3L	22721202	22726234	protein_coding	9.17258	8.49686	9.29075	6.6125	5.99031	5.43924	3.15966	2.15011
FBgn0016036	mei-P22	chr3L	7244387	7245383	protein_coding	0.220594	0.195045	0.120547	0.115956	0.10077	0.199001	0.0623536	0.051554
FBgn0016038	Vsp37A	chrX	621529	623051	protein_coding	19.5325	17.9581	17.1892	12.7847	12.605	12.6512	6.39673	4.55059
FBgn0016041	Tom40	chrX	7736892	7739978	protein_coding	14.8461	14.092	13.5604	10.9729	11.3385	12.955	4.97689	4.24496
FBgn0016047	nompA	chr2R	11310334	11318676	protein_coding	0.00654745	0.00500669	0.018981	0.00518868	0	0	0.00362244	0.000641983
FBgn0016053	pgc	chr2R	22330199	22332813	protein_coding	1.37375	1.34802	1.36117	0.745694	0.943296	0.620904	0.478889	0.269568
FBgn0016054	phr6-4	chr2L	20643350	20645791	protein_coding	5.08467	5.13213	4.12532	4.27697	4.37443	4.21983	1.67945	1.53596
FBgn0016059	Sema1b	chr2R	17672838	17683499	protein_coding	29.6077	27.5632	27.5928	24.7586	25.4007	24.5457	9.92512	8.91523
FBgn0016061	side	chr3R	27375087	27437482	protein_coding	0	0	0	0	0	0.0104801	0	0.00144288
FBgn0016070	smg	chr3L	8990316	8997989	protein_coding	3.74529	3.92546	3.75494	3.55078	3.45939	4.13886	1.34195	1.3459
FBgn0016075	vkg	chr2L	5012143	5028191	protein_coding	406.95	401.593	392.744	207.994	214.331	219.634	140.872	76.8364
FBgn0016076	vri	chr2L	5288943	5311223	protein_coding	3.90093	3.69826	3.49125	2.92735	2.64368	3.01008	1.29844	1.03395
FBgn0016078	wun	chr2R	9400530	9413463	protein_coding	10.4341	8.96112	8.9171	9.14965	9.60303	9.57707	3.30662	3.38538
FBgn0016080	xmas-1	chrX	17151230	17154592	protein_coding	10.2464	9.92201	9.96274	3.50646	3.13032	3.68217	3.53245	1.24551
FBgn0016081	fry	chr3L	9631833	9679103	protein_coding	14.6714	15.7674	14.7059	13.694	13.9288	18.4633	5.30473	5.59215
FBgn0016119	ATPsynCF6	chr3R	23355219	23356064	protein_coding	118.347	97.9827	110.013	95.1557	93.3788	90.1591	38.1281	33.2758
FBgn0016120	ATPsynD	chr3R	19094999	19096271	protein_coding	115.412	108.689	108.475	99.9282	101.425	90.2834	38.9542	34.6666
FBgn0016122	Acer	chr2L	8521932	8525740	protein_coding	3.81668	3.52118	3.62901	0.983986	1.11812	1.04369	1.28422	0.374277
FBgn0016123	Alp4	chr3R	31048928	31052540	protein_coding	0.682547	0.631212	0.945101	0.356297	0.280243	0.184901	0.265771	0.0968195
FBgn0016126	CaMKI	chr4	445503	453947	protein_coding	16.1563	15.6677	15.6979	13.8116	13.4376	13.2938	5.57138	4.84716
FBgn0016131	Cdk4	chr2R	16579469	16585448	protein_coding	11.0086	9.08428	10.261	12.6986	13.3352	12.5477	3.5463	4.59676
FBgn0016641	PTP-ER	chr2R	21619320	21624446	protein_coding	1.98439	2.6264	2.21441	2.52558	2.49505	3.60829	0.805999	1.05214
FBgn0016650	Lgr1	chr3R	17725776	17733207	protein_coding	0	0	0.00782583	0	0	0	0.000949403	0
FBgn0016660	H15	chr2L	5404279	5416593	protein_coding	0	0	0	0	0	0	0	0
FBgn0016672	Ipp	chr3R	13958788	13960474	protein_coding	7.60433	7.13117	6.74689	7.19915	6.99249	6.70897	2.51432	2.49506
FBgn0016675	Lectin-galC1	chr2L	19417446	19418274	protein_coding	3.80232	3.73158	2.08995	2.36427	2.40159	3.26944	1.12203	0.976427
FBgn0016684	NaPi-T	chr2R	14842719	14845874	protein_coding	0.331656	0.245531	0.408057	0.16361	0.228909	0.229275	0.115353	0.0740913
FBgn0016685	Nlp	chr3R	30004784	30010352	protein_coding	184.587	167.046	177.929	140.639	132.394	120.832	61.9997	46.9241
FBgn0016687	Nurf-38	chr2R	24558966	24561087	protein_coding	89.9332	84.9282	87.6842	64.8294	63.0506	60.1946	30.7664	22.446
FBgn0016691	ATPsynO	chr3R	15265590	15266690	protein_coding	97.9033	84.6037	95.7931	87.6964	91.0993	84.6141	32.5615	31.3676
FBgn0016693	Past1	chr3R	12697321	12704875	protein_coding	65.825	62.9525	63.5009	28.2758	27.2207	29.1386	22.5346	10.1599
FBgn0016694	Pdp1	chr3L	7811457	7867369	protein_coding	16.0347	16.7983	16.3509	8.99826	8.48056	9.13406	5.77765	3.19639
FBgn0016696	Pitslre	chr3L	20771527	20776931	protein_coding	11.6854	11.3948	11.3939	11.7178	12.3446	11.4912	4.04226	4.23353
FBgn0016697	Prosalpha5	chr2R	17412766	17413769	protein_coding	121.451	113.117	118.271	85.6124	92.6649	85.1897	41.3363	31.3414
FBgn0016698	Ptpa	chr2L	3377001	3378590	protein_coding	10.6762	8.52477	8.93426	9.6164	9.54295	9.59632	3.28052	3.43993
FBgn0016701	Rab4	chr2R	17573461	17574979	protein_coding	71.0085	62.8248	67.1382	62.3814	62.8599	57.3478	23.5139	21.7326
FBgn0016715	Reg-2	chr3L	605164	606569	protein_coding	9.98685	10.6283	12.3641	2.72412	2.44484	2.49203	3.88353	0.918128
FBgn0016726	RpL29	chr2R	21293767	21294404	protein_coding	15465.7	11737.5	14026.1	15864.8	16080.2	13229.6	4807.93	5349.59
FBgn0016754	sba	chr3R	23894173	23922973	protein_coding	2.18039	2.19194	2.22786	2.12471	2.23726	2.48963	0.774753	0.823428
FBgn0016756	Usp47	chr3L	5752972	5761886	protein_coding	17.9257	17.9509	17.6901	15.3754	15.0178	15.9632	6.28493	5.56198
FBgn0016762	angel	chr2R	23694002	23695232	protein_coding	6.93334	7.12359	7.61905	8.17145	7.4025	7.86708	2.5475	2.81472
FBgn0016794	dos	chr3L	2589413	2595590	protein_coding	23.5814	22.148	22.4985	22.6282	21.5695	21.2751	7.99244	7.82843
FBgn0016797	fz2	chr3L	19140974	19235373	protein_coding	0.39619	0.516516	0.414832	0.22146	0.19783	0.242595	0.156638	0.0800575
FBgn0016917	Stat92E	chr3R	20535322	20552311	protein_coding	44.161	42.3122	41.7166	33.7676	32.6904	34.2124	15.0205	12.0704
FBgn0016919	nompB	chr2L	21578291	21589423	protein_coding	0.0626392	0.0391356	0.0467348	0.0450904	0.0209452	0.040067	0.01721	0.0131341
FBgn0016920	nompC	chr2L	5346199	5365760	protein_coding	0.074563	0.0502236	0.0497331	0.0629161	0.040317	0.059722	0.0202212	0.0199313
FBgn0016926	Pino	chr2L	1114653	1128953	protein_coding	51.7865	50.5116	52.2687	26.0132	25.9349	25.4201	18.131	9.24285
FBgn0016930	Dyrk2	chr2L	14184477	14234126	protein_coding	4.85691	4.63121	4.39884	1.53371	1.62013	2.04137	1.62625	0.628518
FBgn0016970	l(2)k10201	chr2R	9399079	9399899	protein_coding	8.81988	8.11071	8.404	5.0551	5.67684	5.34705	2.96657	1.91421
FBgn0016974	swaPsi	chrX	6361495	6363310	pseudogene	0.327276	0.118732	0.164694	0.140893	0.092009	0.0681311	0.0696543	0.0357687
FBgn0016975	stnB	chrX	22980721	23004648	protein_coding	3.58023e-06	2.12222e-06	2.75405e-06	1.65534e-06	2.39693e-06	1.77566e-06	9.79513e-07	6.82598e-07
FBgn0016976	stnA	chrX	22980721	23004648	protein_coding	0.224677	0.207085	0.193278	0.620586	0.590857	0.684065	0.0731048	0.228478
FBgn0016977	spen	chr2L	159031	203397	protein_coding	12.6578	16.83	14.1859	8.92631	8.89454	12.5189	5.15814	3.69381
FBgn0016978	snRNP-U1-70K	chr2L	6968710	6971737	protein_coding	18.2644	17.1061	17.6204	20.4237	20.8374	18.345	6.20802	7.08099
FBgn0016983	smid	chr3L	7381613	7385637	protein_coding	31.2817	27.5069	28.9731	25.6673	26.2119	24.7701	10.2644	9.13752
FBgn0016984	sktl	chr2R	20827281	20836028	protein_coding	19.4453	20.0148	19.8725	16.9143	16.9544	16.6508	6.96771	6.03556
FBgn0017414	cag	chr2R	10893033	10894414	protein_coding	8.64251	6.72659	7.39724	6.33964	6.40956	5.20913	2.65402	2.12548
FBgn0017418	ari-1	chrX	18130391	18137784	protein_coding	4.87255	4.84019	4.45966	4.97078	4.68198	6.00831	1.66119	1.89798
FBgn0017424	asRNA:CR11538	chr3L	12129102	12131488	ncRNA	0	0	0	0	0	0	0	0
FBgn0017429	CG5989	chr3L	8602410	8604149	protein_coding	10.624	9.56242	10.5639	10.5041	11.1795	11.0726	3.60118	3.91232
FBgn0017430	Nelf-E	chr3L	8599441	8600879	protein_coding	6.78549	5.88292	6.11837	5.33567	6.75455	5.59995	2.19596	2.08865
FBgn0017448	CG2187	chr3R	31755355	31758637	protein_coding	0.0712295	0.0543813	0.0292285	0.086401	0.0438416	0.0424405	0.0178925	0.0208009
FBgn0017456	Ubc84D	chr3R	7518819	7519456	protein_coding	1.61148	1.68267	1.08951	1.15371	1.39629	1.06561	0.512785	0.425372
FBgn0017457	U2af38	chr2L	292958	294681	protein_coding	29.6773	28.7385	28.4245	28.0139	27.2786	26.5137	10.179	9.77175
FBgn0017482	T3dh	chr2R	22329725	22332072	protein_coding	2.39194	2.18122	2.12167	2.28891	1.7665	1.61209	0.783145	0.677102
FBgn0017545	RpS3A	chr4	65224	67207	protein_coding	1808.3	1534.41	1701.14	1494.03	1498.95	1302.38	589.649	510.07
FBgn0017550	Rga	chr3R	5607274	5613112	protein_coding	11.0172	10.595	11.0419	11.5734	11.1571	10.2161	3.82909	3.92452
FBgn0017551	Rca1	chr2L	6852314	6853866	protein_coding	10.1653	8.43284	9.24183	11.669	11.6947	10.146	3.25186	3.97902
FBgn0017556	Prosalpha4T2	chr2R	24500779	24502277	protein_coding	0	0.0624814	0	0	0	0	0.00773976	0
FBgn0017558	Pdk	chr2R	9426438	9434638	protein_coding	3.18642	2.88566	3.09503	4.13518	3.63486	3.46838	1.07337	1.34297
FBgn0017561	Ork1	chrX	10878053	10891250	protein_coding	0.00742409	0.0056754	0.00609353	0	0	0	0.00223547	0
FBgn0017566	ND-75	chrX	8248650	8251687	protein_coding	27.6947	25.6327	26.9601	21.5594	21.1593	20.8011	9.40483	7.591
FBgn0017567	ND-23	chr3R	15836047	15837117	protein_coding	37.8374	34.6743	36.69	27.0572	25.4582	24.1892	12.7889	9.15615
FBgn0017572	Mo25	chr3L	16613217	16615472	protein_coding	15.7939	14.5116	14.8093	13.2102	14.3709	14.2818	5.28164	4.99962
FBgn0017577	Mcm5	chr3R	10788523	10791150	protein_coding	10.3609	10.3627	9.7133	12.3982	11.9962	11.9342	3.56901	4.34479
FBgn0017578	Max	chr3L	19262231	19264184	protein_coding	20.0907	16.0986	16.9327	17.3505	15.5252	13.9261	6.19491	5.57528
FBgn0017579	RpL14	chr3L	8601005	8602392	protein_coding	3773.46	3291.79	3517.97	3617.07	3624.02	3307.68	1237.71	1255.69
FBgn0017581	Lk6	chr3R	11750930	11764457	protein_coding	81.6255	81.5193	79.4734	83.1456	83.7922	82.1334	28.4604	29.7517
FBgn0017590	klg	chr3R	22899283	22961731	protein_coding	0.00728662	0	0.00598099	0	0	0.00662222	0.0015041	0.000911736
FBgn0019624	COX5A	chr3R	11819358	11820299	protein_coding	153.639	139.788	145.037	137.597	138.099	129.794	51.3263	48.3369
FBgn0019637	Atu	chr3R	5613357	5615939	protein_coding	13.8309	13.8898	14.5136	12.0006	13.0764	11.9421	4.95902	4.40183
FBgn0019643	AANAT1	chr2R	24139562	24157762	protein_coding	0.0536979	0.0204076	0	0.0848196	0.075821	0.0242808	0.00826509	0.0212179
FBgn0019644	ATPsynB	chr3L	9729998	9731224	protein_coding	117.053	100.155	109.335	105.57	104.955	100.938	38.1767	37.1752
[truncated: 15,827 more rows]
